# Supplementary material for: Bilateral Cranial Cruciate Ligament Rupture Treatment in a Dog Affected by Classical Ehlers–Danlos Syndrome
Source: Vet Sci. 2025 Dec 5;12(12):1162. doi: 10.3390/vetsci12121162 (PMC12737396; doi:10.3390/vetsci12121162)
Supplement: Supplementary file 1 [file vetsci-12-01162-s001.zip]

Archive with 2 entries (2 files):
- Table_S1_public_genome_accessions.xlsx
- Table_S2_Private_Variants.xlsx
