# Supplementary material for: Bilateral Cranial Cruciate Ligament Rupture Treatment in a Dog Affected by Classical Ehlers–Danlos Syndrome
Source: Vet Sci. 2025 Dec 5;12(12):1162. doi: 10.3390/vetsci12121162 (PMC12737396; doi:10.3390/vetsci12121162)
Supplement: Supplementary file 1 [file vetsci-12-01162-s001.zip › Table_S2_Private_Variants.xlsx]

## Sheet: Case 1, private variants
Table S2. Private variants in the sequenced dog with Ehlers-Danlos syndrome. Private variants were obtained by filtering all variants that were present at least once in 1664 control genomes. Variants with a SnpEff predicted impact of moderate or high were considered protein-changing. This resulted in 4895 heterozygous and 242 homozygous private variants for the affected dog. Please note that vari…
#CHROM	POS	REF	ALT	FILTER	Genotype Case	EFFECT	IMPACT	GENE	GENEID	FEATURE	FEATUREID	BIOTYPE	RANK	HGVS_C	HGVS_P	CDNA_POS	CDNA_LEN	CDS_POS	CDS_LEN	AA_POS	AA_LEN	DISTANCE
chr1	17245	T	TA	PASS	0/1	intergenic_region	MODIFIER	CHR_START-ENPP1	CHR_START-ENPP1	intergenic_region	CHR_START-ENPP1		-1	n.17245_17246insA		-1	-1	-1	-1	-1	-1	0
chr1	481236	C	T	PASS	0/1	intron_variant	MODIFIER	PARD6G	PARD6G	transcript	XM_038525687.1	protein_coding	2	c.295+2219C>T		-1	-1	-1	-1	-1	-1	0
chr1	2966816	G	T	PASS	0/1	intron_variant	MODIFIER	ZNF236	ZNF236	transcript	XM_038525743.1	protein_coding	18	c.3059-371C>A		-1	-1	-1	-1	-1	-1	0
chr1	2966816	G	T	PASS	0/1	intron_variant	MODIFIER	ZNF236	ZNF236	transcript	XM_038525744.1	protein_coding	19	c.2888-371C>A		-1	-1	-1	-1	-1	-1	0
chr1	2966816	G	T	PASS	0/1	intron_variant	MODIFIER	ZNF236	ZNF236	transcript	XM_038525746.1	protein_coding	18	c.2888-371C>A		-1	-1	-1	-1	-1	-1	0
chr1	2966816	G	T	PASS	0/1	intron_variant	MODIFIER	ZNF236	ZNF236	transcript	XM_038525745.1	protein_coding	21	c.2888-371C>A		-1	-1	-1	-1	-1	-1	0
chr1	2966816	G	T	PASS	0/1	intron_variant	MODIFIER	ZNF236	ZNF236	transcript	XM_038525747.1	protein_coding	18	c.3059-371C>A		-1	-1	-1	-1	-1	-1	0
chr1	3237623	CT	C	PASS	0/1	intergenic_region	MODIFIER	LOC111090565-ZNF516	LOC111090565-ZNF516	intergenic_region	LOC111090565-ZNF516		-1	n.3237624delT		-1	-1	-1	-1	-1	-1	0
chr1	4376146	A	G	VQSRTrancheSNP99.90to100.00	0/1	intergenic_region	MODIFIER	ZADH2-ZNF407	ZADH2-ZNF407	intergenic_region	ZADH2-ZNF407		-1	n.4376146A>G		-1	-1	-1	-1	-1	-1	0
chr1	4376147	T	C	VQSRTrancheSNP99.90to100.00	0/1	intergenic_region	MODIFIER	ZADH2-ZNF407	ZADH2-ZNF407	intergenic_region	ZADH2-ZNF407		-1	n.4376147T>C		-1	-1	-1	-1	-1	-1	0
chr1	4395945	G	A	PASS	0/1	3_prime_UTR_variant	MODIFIER	ZNF407	ZNF407	transcript	XM_038525764.1	protein_coding	10	c.*273C>T		-1	-1	-1	-1	-1	-1	273
chr1	4395956	C	CAATGAATAGAAAATAGTTACAAACATGGTACATGTTAATTCAACTATATCAATAACCCCTTTAATTATAAATGGTCTACATACATCAAATAAAAGATAA	PASS	0/1	3_prime_UTR_variant	MODIFIER	ZNF407	ZNF407	transcript	XM_038525764.1	protein_coding	10	c.*261_*262insTTATCTTTTATTTGATGTATGTAGACCATTTATAATTAAAGGGGTTATTGATATAGTTGAATTAACATGTACCATGTTTGTAACTATTTTCTATTCATT		-1	-1	-1	-1	-1	-1	261
chr1	4471917	C	T	PASS	0/1	intron_variant	MODIFIER	ZNF407	ZNF407	transcript	XM_038525764.1	protein_coding	8	c.5428+62377G>A		-1	-1	-1	-1	-1	-1	0
chr1	5983450	C	A	PASS	0/1	intergenic_region	MODIFIER	LOC100685303-NETO1	LOC100685303-NETO1	intergenic_region	LOC100685303-NETO1		-1	n.5983450C>A		-1	-1	-1	-1	-1	-1	0
chr1	8545780	G	A	PASS	0/1	intron_variant	MODIFIER	DOK6	DOK6	transcript	XM_038525818.1	protein_coding	6	c.739-2127C>T		-1	-1	-1	-1	-1	-1	0
chr1	8545780	G	A	PASS	0/1	intron_variant	MODIFIER	LOC119870703	LOC119870703	transcript	XR_005353351.1	pseudogene	2	n.274+1022G>A		-1	-1	-1	-1	-1	-1	0
chr1	8545780	G	A	PASS	0/1	intron_variant	MODIFIER	DOK6	DOK6	transcript	XM_038525819.1	protein_coding	6	c.739-2127C>T		-1	-1	-1	-1	-1	-1	0
chr1	8837285	G	A	PASS	0/1	upstream_gene_variant	MODIFIER	DOK6	DOK6	transcript	XM_038525818.1	protein_coding	-1	c.-129C>T		-1	-1	-1	-1	-1	-1	46
chr1	8837285	G	A	PASS	0/1	upstream_gene_variant	MODIFIER	DOK6	DOK6	transcript	XM_038525819.1	protein_coding	-1	c.-129C>T		-1	-1	-1	-1	-1	-1	55
chr1	8837285	G	A	PASS	0/1	intergenic_region	MODIFIER	DOK6-CCDC102B	DOK6-CCDC102B	intergenic_region	DOK6-CCDC102B		-1	n.8837285G>A		-1	-1	-1	-1	-1	-1	0
chr1	9589904	G	A	PASS	0/1	intergenic_region	MODIFIER	TMX3-LOC111090592	TMX3-LOC111090592	intergenic_region	TMX3-LOC111090592		-1	n.9589904G>A		-1	-1	-1	-1	-1	-1	0
chr1	11124180	G	A	PASS	0/1	intragenic_variant	MODIFIER	LOC100686966	LOC100686966	gene_variant	LOC100686966		-1	n.11124180G>A		-1	-1	-1	-1	-1	-1	0
chr1	13686803	A	G	PASS	0/1	intron_variant	MODIFIER	SERPINB5	SERPINB5	transcript	XM_038525855.1	protein_coding	1	c.-56-6959T>C		-1	-1	-1	-1	-1	-1	0
chr1	13794805	A	T	PASS	0/1	intron_variant	MODIFIER	KDSR	KDSR	transcript	XM_038525860.1	protein_coding	8	c.778-1437A>T		-1	-1	-1	-1	-1	-1	0
chr1	16656009	TC	T	PASS	0/1	downstream_gene_variant	MODIFIER	LOC119870716	LOC119870716	transcript	XR_005353432.1	pseudogene	-1	n.*22delC		-1	-1	-1	-1	-1	-1	22
chr1	16656009	TC	T	PASS	0/1	intergenic_region	MODIFIER	LOC119870716-CCBE1	LOC119870716-CCBE1	intergenic_region	LOC119870716-CCBE1		-1	n.16656010delC		-1	-1	-1	-1	-1	-1	0
chr1	17060434	A	C	PASS	0/1	intergenic_region	MODIFIER	LOC119869927-GRP	LOC119869927-GRP	intergenic_region	LOC119869927-GRP		-1	n.17060434A>C		-1	-1	-1	-1	-1	-1	0
chr1	18300107	T	TAATATTATACTTTCAAAAAAAAAAAAAAAAAAAAAAAAAAAAA	ReadPosRankSum-2	0/1	intron_variant	MODIFIER	ATP8B1	ATP8B1	transcript	XM_038525923.1	protein_coding	1	c.30-19397_30-19396insAATATTATACTTTCAAAAAAAAAAAAAAAAAAAAAAAAAAAAA		-1	-1	-1	-1	-1	-1	0
chr1	18300107	T	TAATATTATACTTTCAAAAAAAAAAAAAAAAAAAAAAAAAAAAA	ReadPosRankSum-2	0/1	intron_variant	MODIFIER	ATP8B1	ATP8B1	transcript	XM_038525924.1	protein_coding	1	c.-26-19393_-26-19392insAATATTATACTTTCAAAAAAAAAAAAAAAAAAAAAAAAAAAAA		-1	-1	-1	-1	-1	-1	0
chr1	18384086	T	TCTAG	PASS	0/1	downstream_gene_variant	MODIFIER	ATP8B1	ATP8B1	transcript	XM_038525923.1	protein_coding	-1	c.*1712_*1713insCTAG		-1	-1	-1	-1	-1	-1	178
chr1	18384086	T	TCTAG	PASS	0/1	downstream_gene_variant	MODIFIER	ATP8B1	ATP8B1	transcript	XM_038525924.1	protein_coding	-1	c.*1712_*1713insCTAG		-1	-1	-1	-1	-1	-1	178
chr1	18384086	T	TCTAG	PASS	0/1	intron_variant	MODIFIER	LOC111095132	LOC111095132	transcript	XR_005353443.1	pseudogene	2	n.126-6697_126-6696insCTAG		-1	-1	-1	-1	-1	-1	0
chr1	18965877	C	T	PASS	0/1	intron_variant	MODIFIER	WDR7	WDR7	transcript	XM_038525930.1	protein_coding	28	c.4182+15013G>A		-1	-1	-1	-1	-1	-1	0
chr1	18965877	C	T	PASS	0/1	intron_variant	MODIFIER	WDR7	WDR7	transcript	XM_038525931.1	protein_coding	27	c.4182+15013G>A		-1	-1	-1	-1	-1	-1	0
chr1	18965877	C	T	PASS	0/1	intron_variant	MODIFIER	WDR7	WDR7	transcript	XM_038525933.1	protein_coding	27	c.4083+15013G>A		-1	-1	-1	-1	-1	-1	0
chr1	22283	GTTTGT	G	PASS	0/1	intergenic_region	MODIFIER	CHR_START-ENPP1	CHR_START-ENPP1	intergenic_region	CHR_START-ENPP1_3		-1	n.22284_22288delTTTGT		-1	-1	-1	-1	-1	-1	0
chr1	108705	A	T	PASS	0/1	intergenic_region	MODIFIER	CHR_START-ENPP1	CHR_START-ENPP1	intergenic_region	CHR_START-ENPP1_3		-1	n.108705A>T		-1	-1	-1	-1	-1	-1	0
chr1	124235	C	A	PASS	0/1	intergenic_region	MODIFIER	CHR_START-ENPP1	CHR_START-ENPP1	intergenic_region	CHR_START-ENPP1_3		-1	n.124235C>A		-1	-1	-1	-1	-1	-1	0
chr1	502423	A	G	PASS	0/1	intron_variant	MODIFIER	PARD6G	PARD6G	transcript	XM_038525687.1	protein_coding	2	c.295+23406A>G		-1	-1	-1	-1	-1	-1	0
chr1	696069	C	T	PASS	0/1	intron_variant	MODIFIER	TXNL4A	TXNL4A	transcript	XM_038525700.1	protein_coding	2	c.154-2838C>T		-1	-1	-1	-1	-1	-1	0
chr1	696069	C	T	PASS	0/1	intron_variant	MODIFIER	TXNL4A	TXNL4A	transcript	XM_038525702.1	protein_coding	2	c.154-2838C>T		-1	-1	-1	-1	-1	-1	0
chr1	696069	C	T	PASS	0/1	intron_variant	MODIFIER	TXNL4A	TXNL4A	transcript	XM_038525701.1	protein_coding	2	c.154-2838C>T		-1	-1	-1	-1	-1	-1	0
chr1	696069	C	T	PASS	0/1	intron_variant	MODIFIER	TXNL4A	TXNL4A	transcript	XR_005353258.1	pseudogene	3	n.290-2838C>T		-1	-1	-1	-1	-1	-1	0
chr1	696069	C	T	PASS	0/1	intron_variant	MODIFIER	TXNL4A	TXNL4A	transcript	XM_038525703.1	protein_coding	3	c.-60-2838C>T		-1	-1	-1	-1	-1	-1	0
chr1	874838	G	A	PASS	0/1	intron_variant	MODIFIER	CTDP1	CTDP1	transcript	XM_038525716.1	protein_coding	11	c.2503-3857C>T		-1	-1	-1	-1	-1	-1	0
chr1	874838	G	A	PASS	0/1	intron_variant	MODIFIER	CTDP1	CTDP1	transcript	XM_038525720.1	protein_coding	11	c.2503-3857C>T		-1	-1	-1	-1	-1	-1	0
chr1	874838	G	A	PASS	0/1	intron_variant	MODIFIER	CTDP1	CTDP1	transcript	XM_038525719.1	protein_coding	11	c.2503-3857C>T		-1	-1	-1	-1	-1	-1	0
chr1	874838	G	A	PASS	0/1	intron_variant	MODIFIER	CTDP1	CTDP1	transcript	XM_038525717.1	protein_coding	11	c.2503-3857C>T		-1	-1	-1	-1	-1	-1	0
chr1	874838	G	A	PASS	0/1	intron_variant	MODIFIER	CTDP1	CTDP1	transcript	XM_038525718.1	protein_coding	11	c.2155-3857C>T		-1	-1	-1	-1	-1	-1	0
chr1	874838	G	A	PASS	0/1	intron_variant	MODIFIER	CTDP1	CTDP1	transcript	XM_038525721.1	protein_coding	10	c.2343-3857C>T		-1	-1	-1	-1	-1	-1	0
chr1	1578742	C	A	PASS	0/1	intergenic_region	MODIFIER	LOC111092029-LOC119870620	LOC111092029-LOC119870620	intergenic_region	LOC111092029_3-LOC119870620_3		-1	n.1578742C>A		-1	-1	-1	-1	-1	-1	0
chr1	2034481	C	A	PASS	0/1	intergenic_region	MODIFIER	LOC111090560-LOC119875935_2	LOC111090560-LOC119875935_2	intergenic_region	LOC111090560_3-LOC119875935_2		-1	n.2034481C>A		-1	-1	-1	-1	-1	-1	0
chr1	2059486	C	G	PASS	0/1	intergenic_region	MODIFIER	LOC111090560-LOC119875935_2	LOC111090560-LOC119875935_2	intergenic_region	LOC111090560_3-LOC119875935_2		-1	n.2059486C>G		-1	-1	-1	-1	-1	-1	0
chr1	2137646	T	C	PASS	0/1	downstream_gene_variant	MODIFIER	LOC111092037	LOC111092037	transcript	XR_005353268.1	pseudogene	-1	n.*3922A>G		-1	-1	-1	-1	-1	-1	3922
chr1	2137646	T	C	PASS	0/1	downstream_gene_variant	MODIFIER	LOC111092037	LOC111092037	transcript	XR_005353267.1	pseudogene	-1	n.*3922A>G		-1	-1	-1	-1	-1	-1	3922
chr1	2137646	T	C	PASS	0/1	intergenic_region	MODIFIER	LOC119875935_2-LOC111092037	LOC119875935_2-LOC111092037	intergenic_region	LOC119875935_2-LOC111092037_3		-1	n.2137646T>C		-1	-1	-1	-1	-1	-1	0
chr1	2145865	AAGAAAG	A	PASS	0/1	intron_variant	MODIFIER	LOC111092037	LOC111092037	transcript	XR_005353268.1	pseudogene	3	n.564+292_564+297delCTTTCT		-1	-1	-1	-1	-1	-1	0
chr1	2145865	AAGAAAG	A	PASS	0/1	intron_variant	MODIFIER	LOC111092037	LOC111092037	transcript	XR_005353267.1	pseudogene	3	n.564+292_564+297delCTTTCT		-1	-1	-1	-1	-1	-1	0
chr1	2204392	C	T	PASS	0/1	intergenic_region	MODIFIER	LOC119870623-LOC111092046	LOC119870623-LOC111092046	intergenic_region	LOC119870623_3-LOC111092046_3		-1	n.2204392C>T		-1	-1	-1	-1	-1	-1	0
chr1	2240568	T	G	PASS	0/1	intergenic_region	MODIFIER	LOC119870623-LOC111092046	LOC119870623-LOC111092046	intergenic_region	LOC119870623_3-LOC111092046_3		-1	n.2240568T>G		-1	-1	-1	-1	-1	-1	0
chr1	2364067	G	A	PASS	0/1	intergenic_region	MODIFIER	LOC111092046-LOC119870694	LOC111092046-LOC119870694	intergenic_region	LOC111092046_3-LOC119870694_3		-1	n.2364067G>A		-1	-1	-1	-1	-1	-1	0
chr1	2444351	C	T	PASS	0/1	intron_variant	MODIFIER	LOC119870625_2	LOC119870625_2	transcript	XR_005352991.1	pseudogene	1	n.219-1669C>T		-1	-1	-1	-1	-1	-1	0
chr1	2444351	C	T	PASS	0/1	intron_variant	MODIFIER	LOC119870625_2	LOC119870625_2	transcript	XR_005352990.1	pseudogene	1	n.219-1669C>T		-1	-1	-1	-1	-1	-1	0
chr1	3238620	TC	T	PASS	0/1	intergenic_region	MODIFIER	LOC111090565-ZNF516	LOC111090565-ZNF516	intergenic_region	LOC111090565_3-ZNF516_3		-1	n.3238621delC		-1	-1	-1	-1	-1	-1	0
chr1	3238623	TTCCTG	T	PASS	0/1	intergenic_region	MODIFIER	LOC111090565-ZNF516	LOC111090565-ZNF516	intergenic_region	LOC111090565_3-ZNF516_3		-1	n.3238624_3238628delTCCTG		-1	-1	-1	-1	-1	-1	0
chr1	3238630	A	AAATAAAGGC	PASS	0/1	intergenic_region	MODIFIER	LOC111090565-ZNF516	LOC111090565-ZNF516	intergenic_region	LOC111090565_3-ZNF516_3		-1	n.3238630_3238631insAATAAAGGC		-1	-1	-1	-1	-1	-1	0
chr1	3238633	T	TAAAAACAC	PASS	0/1	intergenic_region	MODIFIER	LOC111090565-ZNF516	LOC111090565-ZNF516	intergenic_region	LOC111090565_3-ZNF516_3		-1	n.3238633_3238634insAAAAACAC		-1	-1	-1	-1	-1	-1	0
chr1	4140237	G	A	PASS	0/1	intergenic_region	MODIFIER	LOC119870615-LOC119870696_2	LOC119870615-LOC119870696_2	intergenic_region	LOC119870615_3-LOC119870696_2		-1	n.4140237G>A		-1	-1	-1	-1	-1	-1	0
chr1	4890244	C	T	PASS	0/1	upstream_gene_variant	MODIFIER	CNDP1	CNDP1	transcript	XM_038525765.1	protein_coding	-1	c.-4429G>A		-1	-1	-1	-1	-1	-1	4256
chr1	4890244	C	T	PASS	0/1	intron_variant	MODIFIER	CNDP2	CNDP2	transcript	XM_038525768.1	protein_coding	10	c.1210+61G>A		-1	-1	-1	-1	-1	-1	0
chr1	4890244	C	T	PASS	0/1	intron_variant	MODIFIER	CNDP2	CNDP2	transcript	XM_038525769.1	protein_coding	10	c.1210+61G>A		-1	-1	-1	-1	-1	-1	0
chr1	4890244	C	T	PASS	0/1	intron_variant	MODIFIER	CNDP2	CNDP2	transcript	XM_038525771.1	protein_coding	10	c.1210+61G>A		-1	-1	-1	-1	-1	-1	0
chr1	5052309	T	C	PASS	0/1	intron_variant	MODIFIER	LOC119863882	LOC119863882	transcript	XM_038525783.1	protein_coding	1	c.129+7105T>C		-1	-1	-1	-1	-1	-1	0
chr1	5052309	T	C	PASS	0/1	intron_variant	MODIFIER	LOC119863882	LOC119863882	transcript	XM_038525784.1	protein_coding	2	c.84+12226T>C		-1	-1	-1	-1	-1	-1	0
chr1	5052309	T	C	PASS	0/1	intron_variant	MODIFIER	LOC119863882	LOC119863882	transcript	XM_038525785.1	protein_coding	1	c.129+7105T>C		-1	-1	-1	-1	-1	-1	0
chr1	5368512	G	A	PASS	0/1	intron_variant	MODIFIER	LOC119875952_1	LOC119875952_1	transcript	XR_005353321.1	pseudogene	2	n.199+11836G>A		-1	-1	-1	-1	-1	-1	0
chr1	5368512	G	A	PASS	0/1	intron_variant	MODIFIER	LOC119875952_1	LOC119875952_1	transcript	XR_005353318.1	pseudogene	2	n.199+11836G>A		-1	-1	-1	-1	-1	-1	0
chr1	5368512	G	A	PASS	0/1	intron_variant	MODIFIER	LOC119875952_1	LOC119875952_1	transcript	XR_005353319.1	pseudogene	2	n.199+11836G>A		-1	-1	-1	-1	-1	-1	0
chr1	5368512	G	A	PASS	0/1	intron_variant	MODIFIER	LOC119875952_1	LOC119875952_1	transcript	XR_005353320.1	pseudogene	2	n.199+11836G>A		-1	-1	-1	-1	-1	-1	0
chr1	6890414	G	A	PASS	2025-01-01	downstream_gene_variant	MODIFIER	LOC100685755	LOC100685755	transcript	XM_038525569.1	protein_coding	-1	c.*1891C>T		-1	-1	-1	-1	-1	-1	1873
chr1	6890414	G	A	PASS	2025-01-01	intergenic_region	MODIFIER	LOC100685678-LOC100685755	LOC100685678-LOC100685755	intergenic_region	LOC100685678_3-LOC100685755_3		-1	n.6890414G>A		-1	-1	-1	-1	-1	-1	0
chr1	6964125	G	C	PASS	2025-01-01	intergenic_region	MODIFIER	LOC100685755-LOC119876019	LOC100685755-LOC119876019	intergenic_region	LOC100685755_3-LOC119876019		-1	n.6964125G>C		-1	-1	-1	-1	-1	-1	0
chr1	7256457	C	T	PASS	0/1	downstream_gene_variant	MODIFIER	LOC111090579	LOC111090579	transcript	XR_005353003.1	pseudogene	-1	n.*481C>T		-1	-1	-1	-1	-1	-1	481
chr1	7256457	C	T	PASS	0/1	intergenic_region	MODIFIER	LOC111090579-LOC100685067	LOC111090579-LOC100685067	intergenic_region	LOC111090579_3-LOC100685067_3		-1	n.7256457C>T		-1	-1	-1	-1	-1	-1	0
chr1	7951512	C	T	PASS	0/1	upstream_gene_variant	MODIFIER	LOC111093261	LOC111093261	transcript	XR_005353341.1	pseudogene	-1	n.-3367C>T		-1	-1	-1	-1	-1	-1	3367
chr1	7951512	C	T	PASS	0/1	intron_variant	MODIFIER	LOC102152482	LOC102152482	transcript	XM_038525802.1	protein_coding	2	c.344-1973C>T		-1	-1	-1	-1	-1	-1	0
chr1	8515160	C	G	PASS	0/1	intron_variant	MODIFIER	DOK6	DOK6	transcript	XM_038525818.1	protein_coding	7	c.857-21119G>C		-1	-1	-1	-1	-1	-1	0
chr1	8515160	C	G	PASS	0/1	intron_variant	MODIFIER	DOK6	DOK6	transcript	XM_038525819.1	protein_coding	7	c.856+28376G>C		-1	-1	-1	-1	-1	-1	0
chr1	8568562	T	G	PASS	0/1	intron_variant	MODIFIER	DOK6	DOK6	transcript	XM_038525818.1	protein_coding	5	c.600-11750A>C		-1	-1	-1	-1	-1	-1	0
chr1	8568562	T	G	PASS	0/1	intron_variant	MODIFIER	DOK6	DOK6	transcript	XM_038525819.1	protein_coding	5	c.600-11750A>C		-1	-1	-1	-1	-1	-1	0
chr1	8627049	T	A	PASS	0/1	intron_variant	MODIFIER	DOK6	DOK6	transcript	XM_038525818.1	protein_coding	4	c.409+5681A>T		-1	-1	-1	-1	-1	-1	0
chr1	8627049	T	A	PASS	0/1	intron_variant	MODIFIER	DOK6	DOK6	transcript	XM_038525819.1	protein_coding	4	c.409+5681A>T		-1	-1	-1	-1	-1	-1	0
chr1	8643159	G	A	PASS	0/1	intron_variant	MODIFIER	DOK6	DOK6	transcript	XM_038525818.1	protein_coding	3	c.290-10310C>T		-1	-1	-1	-1	-1	-1	0
chr1	8643159	G	A	PASS	0/1	intron_variant	MODIFIER	LOC119870701	LOC119870701	transcript	XR_005353349.1	pseudogene	1	n.649-9411G>A		-1	-1	-1	-1	-1	-1	0
chr1	8643159	G	A	PASS	0/1	intron_variant	MODIFIER	DOK6	DOK6	transcript	XM_038525819.1	protein_coding	3	c.290-10310C>T		-1	-1	-1	-1	-1	-1	0
chr1	8696410	G	C	PASS	0/1	intron_variant	MODIFIER	DOK6	DOK6	transcript	XM_038525818.1	protein_coding	3	c.289+5289C>G		-1	-1	-1	-1	-1	-1	0
chr1	8696410	G	C	PASS	0/1	intron_variant	MODIFIER	LOC119870702	LOC119870702	transcript	XR_005353350.1	pseudogene	2	n.516+16139G>C		-1	-1	-1	-1	-1	-1	0
chr1	8696410	G	C	PASS	0/1	intron_variant	MODIFIER	DOK6	DOK6	transcript	XM_038525819.1	protein_coding	3	c.289+5289C>G		-1	-1	-1	-1	-1	-1	0
chr1	8954544	C	T	PASS	0/1	intergenic_region	MODIFIER	DOK6-CCDC102B	DOK6-CCDC102B	intergenic_region	DOK6_3-CCDC102B_3		-1	n.8954544C>T		-1	-1	-1	-1	-1	-1	0
chr1	9077337	T	TTTATTTTTTTAA	PASS	2025-01-01	intergenic_region	MODIFIER	DOK6-CCDC102B	DOK6-CCDC102B	intergenic_region	DOK6_3-CCDC102B_3		-1	n.9077337_9077338insTTATTTTTTTAA		-1	-1	-1	-1	-1	-1	0
chr1	9465885	C	T	PASS	0/1	3_prime_UTR_variant	MODIFIER	TMX3	TMX3	transcript	XM_038525827.1	protein_coding	16	c.*1147C>T		-1	-1	-1	-1	-1	-1	1147
chr1	9465885	C	T	PASS	0/1	downstream_gene_variant	MODIFIER	TMX3	TMX3	transcript	XR_005353352.1	pseudogene	-1	n.*4272C>T		-1	-1	-1	-1	-1	-1	4272
chr1	9492543	C	T	PASS	0/1	intergenic_region	MODIFIER	TMX3-LOC111090592	TMX3-LOC111090592	intergenic_region	TMX3_3-LOC111090592_3		-1	n.9492543C>T		-1	-1	-1	-1	-1	-1	0
chr1	9512736	T	C	PASS	0/1	intergenic_region	MODIFIER	TMX3-LOC111090592	TMX3-LOC111090592	intergenic_region	TMX3_3-LOC111090592_3		-1	n.9512736T>C		-1	-1	-1	-1	-1	-1	0
chr1	9551710	C	T	PASS	0/1	intergenic_region	MODIFIER	TMX3-LOC111090592	TMX3-LOC111090592	intergenic_region	TMX3_3-LOC111090592_3		-1	n.9551710C>T		-1	-1	-1	-1	-1	-1	0
chr1	9667040	G	GT	PASS	0/1	intergenic_region	MODIFIER	TMX3-LOC111090592	TMX3-LOC111090592	intergenic_region	TMX3_3-LOC111090592_3		-1	n.9667040_9667041insT		-1	-1	-1	-1	-1	-1	0
chr1	9674648	T	A	PASS	0/1	intergenic_region	MODIFIER	TMX3-LOC111090592	TMX3-LOC111090592	intergenic_region	TMX3_3-LOC111090592_3		-1	n.9674648T>A		-1	-1	-1	-1	-1	-1	0
chr1	10003044	A	AAAAC	PASS	0/1	intergenic_region	MODIFIER	LOC111090592-LOC483943	LOC111090592-LOC483943	intergenic_region	LOC111090592_3-LOC483943_3		-1	n.10003044_10003045insAAAC		-1	-1	-1	-1	-1	-1	0
chr1	10035441	A	T	PASS	0/1	intergenic_region	MODIFIER	LOC111090592-LOC483943	LOC111090592-LOC483943	intergenic_region	LOC111090592_3-LOC483943_3		-1	n.10035441A>T		-1	-1	-1	-1	-1	-1	0
chr1	10063880	T	A	PASS	0/1	intergenic_region	MODIFIER	LOC111090592-LOC483943	LOC111090592-LOC483943	intergenic_region	LOC111090592_3-LOC483943_3		-1	n.10063880T>A		-1	-1	-1	-1	-1	-1	0
chr1	10168751	A	T	PASS	0/1	intergenic_region	MODIFIER	LOC483943-DSEL	LOC483943-DSEL	intergenic_region	LOC483943_3-DSEL_3		-1	n.10168751A>T		-1	-1	-1	-1	-1	-1	0
chr1	11652021	A	G	PASS	0/1	intergenic_region	MODIFIER	LOC100684751-CDH7	LOC100684751-CDH7	intergenic_region	LOC100684751_3-CDH7_3		-1	n.11652021A>G		-1	-1	-1	-1	-1	-1	0
chr1	12327086	G	A	PASS	0/1	intergenic_region	MODIFIER	CDH7-LOC119870704	CDH7-LOC119870704	intergenic_region	CDH7_3-LOC119870704_3		-1	n.12327086G>A		-1	-1	-1	-1	-1	-1	0
chr1	12395190	C	G	PASS	0/1	intergenic_region	MODIFIER	CDH7-LOC119870704	CDH7-LOC119870704	intergenic_region	CDH7_3-LOC119870704_3		-1	n.12395190C>G		-1	-1	-1	-1	-1	-1	0
chr1	12486145	ATGT	A	PASS	0/1	intergenic_region	MODIFIER	CDH7-LOC119870704	CDH7-LOC119870704	intergenic_region	CDH7_3-LOC119870704_3		-1	n.12486146_12486148delTGT		-1	-1	-1	-1	-1	-1	0
chr1	12623215	A	T	PASS	0/1	intergenic_region	MODIFIER	CDH7-LOC119870704	CDH7-LOC119870704	intergenic_region	CDH7_3-LOC119870704_3		-1	n.12623215A>T		-1	-1	-1	-1	-1	-1	0
chr1	12869935	A	G	PASS	0/1	intron_variant	MODIFIER	LOC111093764	LOC111093764	transcript	XR_005353362.1	pseudogene	4	n.485-9420A>G		-1	-1	-1	-1	-1	-1	0
chr1	12869935	A	G	PASS	0/1	intron_variant	MODIFIER	LOC111093764	LOC111093764	transcript	XR_005353364.1	pseudogene	4	n.485-9420A>G		-1	-1	-1	-1	-1	-1	0
chr1	12869935	A	G	PASS	0/1	intron_variant	MODIFIER	LOC111093764	LOC111093764	transcript	XR_005353366.1	pseudogene	4	n.485-9420A>G		-1	-1	-1	-1	-1	-1	0
chr1	15659638	C	A	PASS	0/1	upstream_gene_variant	MODIFIER	LOC119869959	LOC119869959	transcript	XR_005354918.1	snRNA	-1	n.-2072G>T		-1	-1	-1	-1	-1	-1	2072
chr1	15659638	C	A	PASS	0/1	intron_variant	MODIFIER	LOC111090610	LOC111090610	transcript	XR_005353029.1	pseudogene	1	n.109-6374C>A		-1	-1	-1	-1	-1	-1	0
chr1	16685754	A	G	PASS	0/1	upstream_gene_variant	MODIFIER	CCBE1	CCBE1	transcript	XM_038525879.1	protein_coding	-1	c.-342A>G		-1	-1	-1	-1	-1	-1	302
chr1	16685754	A	G	PASS	0/1	intergenic_region	MODIFIER	LOC119870716-CCBE1	LOC119870716-CCBE1	intergenic_region	LOC119870716_3-CCBE1_3		-1	n.16685754A>G		-1	-1	-1	-1	-1	-1	0
chr1	16870865	C	G	PASS	0/1	intron_variant	MODIFIER	CCBE1	CCBE1	transcript	XM_038525879.1	protein_coding	2	c.213-14710C>G		-1	-1	-1	-1	-1	-1	0
chr1	19022279	T	A	PASS	0/1	intron_variant	MODIFIER	WDR7	WDR7	transcript	XM_038525930.1	protein_coding	23	c.3545-3316A>T		-1	-1	-1	-1	-1	-1	0
chr1	19022279	T	A	PASS	0/1	intron_variant	MODIFIER	WDR7	WDR7	transcript	XM_038525931.1	protein_coding	22	c.3545-3316A>T		-1	-1	-1	-1	-1	-1	0
chr1	19022279	T	A	PASS	0/1	intron_variant	MODIFIER	WDR7	WDR7	transcript	XM_038525933.1	protein_coding	22	c.3446-3316A>T		-1	-1	-1	-1	-1	-1	0
chr1	19022279	T	A	PASS	0/1	intron_variant	MODIFIER	WDR7	WDR7	transcript	XM_038525932.1	protein_coding	22	c.3518-3316A>T		-1	-1	-1	-1	-1	-1	0
chr1	19022279	T	A	PASS	0/1	intron_variant	MODIFIER	WDR7	WDR7	transcript	XM_038525934.1	protein_coding	23	c.3545-3316A>T		-1	-1	-1	-1	-1	-1	0
chr1	20225081	C	T	PASS	0/1	intron_variant	MODIFIER	TCF4	TCF4	transcript	NM_001003268.1_3	protein_coding	2	c.73+54070C>T		-1	-1	-1	-1	-1	-1	0
chr1	20956410	G	A	PASS	0/1	intergenic_region	MODIFIER	RAB27B-LOC610632	RAB27B-LOC610632	intergenic_region	RAB27B_3-LOC610632_3		-1	n.20956410G>A		-1	-1	-1	-1	-1	-1	0
chr1	23677387	A	AAT	PASS	0/1	intergenic_region	MODIFIER	LOC102154698-LOC119869847	LOC102154698-LOC119869847	intergenic_region	LOC102154698_3-LOC119869847_3		-1	n.23677387_23677388insAT		-1	-1	-1	-1	-1	-1	0
chr1	23880448	G	A	PASS	0/1	intergenic_region	MODIFIER	LOC119870724-LOC119870726	LOC119870724-LOC119870726	intergenic_region	LOC119870724_3-LOC119870726_3		-1	n.23880448G>A		-1	-1	-1	-1	-1	-1	0
chr1	24358629	T	C	PASS	0/1	intron_variant	MODIFIER	LOC106559532	LOC106559532	transcript	XR_005353046.1	pseudogene	2	n.688+1697A>G		-1	-1	-1	-1	-1	-1	0
chr1	24384831	C	T	PASS	0/1	intergenic_region	MODIFIER	LOC106559532-LOC119875936	LOC106559532-LOC119875936	intergenic_region	LOC106559532_3-LOC119875936		-1	n.24384831C>T		-1	-1	-1	-1	-1	-1	0
chr1	24394614	C	T	PASS	0/1	intergenic_region	MODIFIER	LOC106559532-LOC119875936	LOC106559532-LOC119875936	intergenic_region	LOC106559532_3-LOC119875936		-1	n.24394614C>T		-1	-1	-1	-1	-1	-1	0
chr1	24395713	T	C	PASS	0/1	intergenic_region	MODIFIER	LOC106559532-LOC119875936	LOC106559532-LOC119875936	intergenic_region	LOC106559532_3-LOC119875936		-1	n.24395713T>C		-1	-1	-1	-1	-1	-1	0
chr1	24516763	T	G	PASS	0/1	intergenic_region	MODIFIER	MC2R-MC5R	MC2R-MC5R	intergenic_region	MC2R_3-MC5R_3		-1	n.24516763T>G		-1	-1	-1	-1	-1	-1	0
chr1	24561393	C	T	PASS	0/1	intergenic_region	MODIFIER	MC5R-RNMT	MC5R-RNMT	intergenic_region	MC5R_3-RNMT_3		-1	n.24561393C>T		-1	-1	-1	-1	-1	-1	0
chr1	26325518	A	C	PASS	0/1	non_coding_transcript_exon_variant	MODIFIER	LOC119870732	LOC119870732	transcript	XR_005353511.1	pseudogene	1	n.49T>G		-1	-1	-1	-1	-1	-1	0
chr1	26325521	T	A	PASS	0/1	non_coding_transcript_exon_variant	MODIFIER	LOC119870732	LOC119870732	transcript	XR_005353511.1	pseudogene	1	n.46A>T		-1	-1	-1	-1	-1	-1	0
chr1	26325522	G	GAGAGA	PASS	0/1	non_coding_transcript_exon_variant	MODIFIER	LOC119870732	LOC119870732	transcript	XR_005353511.1	pseudogene	1	n.44_45insTCTCT		-1	-1	-1	-1	-1	-1	0
chr1	27154047	G	A	PASS	0/1	intron_variant	MODIFIER	TBPL1	TBPL1	transcript	NM_001252259.1_3	protein_coding	1	c.-44-6018G>A		-1	-1	-1	-1	-1	-1	0
chr1	27154047	G	A	PASS	0/1	intron_variant	MODIFIER	SLC2A12	SLC2A12	transcript	XM_038526058.1	protein_coding	4	c.1692-10953C>T		-1	-1	-1	-1	-1	-1	0
chr1	29706310	TG	T	PASS	0/1	intergenic_region	MODIFIER	LOC100856045-IL20RA	LOC100856045-IL20RA	intergenic_region	LOC100856045_3-IL20RA_3		-1	n.29706311delG		-1	-1	-1	-1	-1	-1	0
chr1	31819126	C	G	PASS	0/1	downstream_gene_variant	MODIFIER	LOC102156887	LOC102156887	transcript	XR_005353595.1	pseudogene	-1	n.*509C>G		-1	-1	-1	-1	-1	-1	509
chr1	31819126	C	G	PASS	0/1	intron_variant	MODIFIER	LOC102156887	LOC102156887	transcript	XR_005353594.1	pseudogene	4	n.537+837C>G		-1	-1	-1	-1	-1	-1	0
chr1	31819126	C	G	PASS	0/1	intron_variant	MODIFIER	LOC106558610	LOC106558610	transcript	XR_005353592.1	pseudogene	1	n.245-565G>C		-1	-1	-1	-1	-1	-1	0
chr1	31819126	C	G	PASS	0/1	intron_variant	MODIFIER	LOC102156887	LOC102156887	transcript	XR_005353596.1	pseudogene	3	n.434+20377C>G		-1	-1	-1	-1	-1	-1	0
chr1	31819126	C	G	PASS	0/1	intron_variant	MODIFIER	LOC106558610	LOC106558610	transcript	XR_005353591.1	pseudogene	1	n.245-565G>C		-1	-1	-1	-1	-1	-1	0
chr1	32240944	AG	A	PASS	0/1	intergenic_region	MODIFIER	LOC119870740-LOC119870654	LOC119870740-LOC119870654	intergenic_region	LOC119870740_3-LOC119870654_3		-1	n.32240945delG		-1	-1	-1	-1	-1	-1	0
chr1	32445742	T	TAAATTCAAGTGAAAAAAAAAAAAAAAAAAAAAAAAAAAAAAAAAAAAAA	ReadPosRankSum-2	0/1	intergenic_region	MODIFIER	LOC111090654-LOC611622	LOC111090654-LOC611622	intergenic_region	LOC111090654_3-LOC611622_3		-1	n.32445742_32445743insAAATTCAAGTGAAAAAAAAAAAAAAAAAAAAAAAAAAAAAAAAAAAAAA		-1	-1	-1	-1	-1	-1	0
chr1	34993700	T	G	PASS	0/1	intron_variant	MODIFIER	AIG1	AIG1	transcript	XM_038526208.1	protein_coding	3	c.399+27908T>G		-1	-1	-1	-1	-1	-1	0
chr1	34993700	T	G	PASS	0/1	intron_variant	MODIFIER	AIG1	AIG1	transcript	XM_038526217.1	protein_coding	3	c.399+27908T>G		-1	-1	-1	-1	-1	-1	0
chr1	34993700	T	G	PASS	0/1	intron_variant	MODIFIER	AIG1	AIG1	transcript	XR_005353600.1	pseudogene	3	n.439+27908T>G		-1	-1	-1	-1	-1	-1	0
chr1	34993700	T	G	PASS	0/1	intron_variant	MODIFIER	AIG1	AIG1	transcript	XM_038526209.1	protein_coding	3	c.399+27908T>G		-1	-1	-1	-1	-1	-1	0
chr1	34993700	T	G	PASS	0/1	intron_variant	MODIFIER	AIG1	AIG1	transcript	XM_038526211.1	protein_coding	3	c.399+27908T>G		-1	-1	-1	-1	-1	-1	0
chr1	34993700	T	G	PASS	0/1	intron_variant	MODIFIER	AIG1	AIG1	transcript	XM_038526215.1	protein_coding	2	c.243+27908T>G		-1	-1	-1	-1	-1	-1	0
chr1	34993700	T	G	PASS	0/1	intron_variant	MODIFIER	AIG1	AIG1	transcript	XM_038526210.1	protein_coding	3	c.399+27908T>G		-1	-1	-1	-1	-1	-1	0
chr1	34993700	T	G	PASS	0/1	intron_variant	MODIFIER	AIG1	AIG1	transcript	XM_038526212.1	protein_coding	2	c.297+58223T>G		-1	-1	-1	-1	-1	-1	0
chr1	34993700	T	G	PASS	0/1	intron_variant	MODIFIER	AIG1	AIG1	transcript	XM_038526213.1	protein_coding	3	c.399+27908T>G		-1	-1	-1	-1	-1	-1	0
chr1	34993700	T	G	PASS	0/1	intron_variant	MODIFIER	AIG1	AIG1	transcript	XM_038526214.1	protein_coding	2	c.243+27908T>G		-1	-1	-1	-1	-1	-1	0
chr1	34993700	T	G	PASS	0/1	intron_variant	MODIFIER	AIG1	AIG1	transcript	XR_005353601.1	pseudogene	3	n.439+27908T>G		-1	-1	-1	-1	-1	-1	0
chr1	35659238	C	T	PASS	0/1	intron_variant	MODIFIER	PLAGL1	PLAGL1	transcript	XM_038526230.1	protein_coding	5	c.153-1392G>A		-1	-1	-1	-1	-1	-1	0
chr1	35659238	C	T	PASS	0/1	intron_variant	MODIFIER	ZC2HC1B	ZC2HC1B	transcript	XR_005353615.1	pseudogene	10	n.2534-3182C>T		-1	-1	-1	-1	-1	-1	0
chr1	35659238	C	T	PASS	0/1	intron_variant	MODIFIER	ZC2HC1B	ZC2HC1B	transcript	XR_005353614.1	pseudogene	10	n.2534-4339C>T		-1	-1	-1	-1	-1	-1	0
chr1	35659238	C	T	PASS	0/1	intron_variant	MODIFIER	PLAGL1	PLAGL1	transcript	XM_038526249.1	protein_coding	2	c.23+1307G>A		-1	-1	-1	-1	-1	-1	0
chr1	35659238	C	T	PASS	0/1	intron_variant	MODIFIER	PLAGL1	PLAGL1	transcript	XM_038526251.1	protein_coding	1	c.-118-195G>A		-1	-1	-1	-1	-1	-1	0
chr1	35659238	C	T	PASS	0/1	intron_variant	MODIFIER	PLAGL1	PLAGL1	transcript	XM_038526235.1	protein_coding	5	c.153-1392G>A		-1	-1	-1	-1	-1	-1	0
chr1	35659238	C	T	PASS	0/1	intron_variant	MODIFIER	PLAGL1	PLAGL1	transcript	XM_038526239.1	protein_coding	6	c.153-1392G>A		-1	-1	-1	-1	-1	-1	0
chr1	35659238	C	T	PASS	0/1	intron_variant	MODIFIER	PLAGL1	PLAGL1	transcript	XM_038526236.1	protein_coding	5	c.153-1392G>A		-1	-1	-1	-1	-1	-1	0
chr1	35659238	C	T	PASS	0/1	intron_variant	MODIFIER	PLAGL1	PLAGL1	transcript	XM_038526238.1	protein_coding	5	c.153-1392G>A		-1	-1	-1	-1	-1	-1	0
chr1	35659238	C	T	PASS	0/1	intron_variant	MODIFIER	PLAGL1	PLAGL1	transcript	XM_038526231.1	protein_coding	6	c.153-1392G>A		-1	-1	-1	-1	-1	-1	0
chr1	35659238	C	T	PASS	0/1	intron_variant	MODIFIER	PLAGL1	PLAGL1	transcript	XM_038526240.1	protein_coding	6	c.153-1392G>A		-1	-1	-1	-1	-1	-1	0
chr1	35659238	C	T	PASS	0/1	intron_variant	MODIFIER	PLAGL1	PLAGL1	transcript	XM_038526241.1	protein_coding	5	c.153-1392G>A		-1	-1	-1	-1	-1	-1	0
chr1	35659238	C	T	PASS	0/1	intron_variant	MODIFIER	PLAGL1	PLAGL1	transcript	XM_038526242.1	protein_coding	5	c.153-1392G>A		-1	-1	-1	-1	-1	-1	0
chr1	35659238	C	T	PASS	0/1	intron_variant	MODIFIER	PLAGL1	PLAGL1	transcript	XM_038526243.1	protein_coding	4	c.153-1392G>A		-1	-1	-1	-1	-1	-1	0
chr1	35659238	C	T	PASS	0/1	intron_variant	MODIFIER	PLAGL1	PLAGL1	transcript	XM_038526246.1	protein_coding	3	c.153-1392G>A		-1	-1	-1	-1	-1	-1	0
chr1	35659238	C	T	PASS	0/1	intron_variant	MODIFIER	PLAGL1	PLAGL1	transcript	XM_038526247.1	protein_coding	5	c.30-1392G>A		-1	-1	-1	-1	-1	-1	0
chr1	35659238	C	T	PASS	0/1	intron_variant	MODIFIER	PLAGL1	PLAGL1	transcript	XM_038526248.1	protein_coding	6	c.23+1307G>A		-1	-1	-1	-1	-1	-1	0
chr1	35659238	C	T	PASS	0/1	intron_variant	MODIFIER	PLAGL1	PLAGL1	transcript	XM_038526250.1	protein_coding	6	c.-118-195G>A		-1	-1	-1	-1	-1	-1	0
chr1	35659238	C	T	PASS	0/1	intron_variant	MODIFIER	PLAGL1	PLAGL1	transcript	XM_038526234.1	protein_coding	5	c.153-1392G>A		-1	-1	-1	-1	-1	-1	0
chr1	35659238	C	T	PASS	0/1	intron_variant	MODIFIER	PLAGL1	PLAGL1	transcript	XM_038526237.1	protein_coding	5	c.153-1392G>A		-1	-1	-1	-1	-1	-1	0
chr1	35659238	C	T	PASS	0/1	intron_variant	MODIFIER	PLAGL1	PLAGL1	transcript	XM_038526244.1	protein_coding	5	c.153-1392G>A		-1	-1	-1	-1	-1	-1	0
chr1	35659238	C	T	PASS	0/1	intron_variant	MODIFIER	PLAGL1	PLAGL1	transcript	XM_038526232.1	protein_coding	5	c.153-1392G>A		-1	-1	-1	-1	-1	-1	0
chr1	35659238	C	T	PASS	0/1	intron_variant	MODIFIER	PLAGL1	PLAGL1	transcript	XM_038526233.1	protein_coding	6	c.153-1392G>A		-1	-1	-1	-1	-1	-1	0
chr1	35659238	C	T	PASS	0/1	intron_variant	MODIFIER	PLAGL1	PLAGL1	transcript	XM_038526245.1	protein_coding	3	c.153-1392G>A		-1	-1	-1	-1	-1	-1	0
chr1	36197882	A	AT	PASS	0/1	intron_variant	MODIFIER	UTRN	UTRN	transcript	NM_001012395.1_3	protein_coding	44	c.6520-1545_6520-1544insT		-1	-1	-1	-1	-1	-1	0
chr1	36197883	G	GT	PASS	0/1	intron_variant	MODIFIER	UTRN	UTRN	transcript	NM_001012395.1_3	protein_coding	44	c.6520-1544_6520-1543insT		-1	-1	-1	-1	-1	-1	0
chr1	36197885	T	A	PASS	0/1	intron_variant	MODIFIER	UTRN	UTRN	transcript	NM_001012395.1_3	protein_coding	44	c.6520-1542T>A		-1	-1	-1	-1	-1	-1	0
chr1	36197886	T	TGA	ReadPosRankSum-2	0/1	intron_variant	MODIFIER	UTRN	UTRN	transcript	NM_001012395.1_3	protein_coding	44	c.6520-1541_6520-1540insGA		-1	-1	-1	-1	-1	-1	0
chr1	36299045	G	C	PASS	0/1	intron_variant	MODIFIER	UTRN	UTRN	transcript	NM_001012395.1_3	protein_coding	50	c.7480-12392G>C		-1	-1	-1	-1	-1	-1	0
chr1	37270453	T	A	PASS	0/1	upstream_gene_variant	MODIFIER	FBXO30	FBXO30	transcript	XM_038526265.1	protein_coding	-1	c.-3243A>T		-1	-1	-1	-1	-1	-1	3142
chr1	37270453	T	A	PASS	0/1	upstream_gene_variant	MODIFIER	FBXO30	FBXO30	transcript	XM_038526267.1	protein_coding	-1	c.-4557A>T		-1	-1	-1	-1	-1	-1	4401
chr1	37270453	T	A	PASS	0/1	upstream_gene_variant	MODIFIER	FBXO30	FBXO30	transcript	XM_038526266.1	protein_coding	-1	c.-4369A>T		-1	-1	-1	-1	-1	-1	4216
chr1	37270453	T	A	PASS	0/1	intergenic_region	MODIFIER	FBXO30-LOC100688243	FBXO30-LOC100688243	intergenic_region	FBXO30_3-LOC100688243_3		-1	n.37270453T>A		-1	-1	-1	-1	-1	-1	0
chr1	37270456	T	A	PASS	0/1	upstream_gene_variant	MODIFIER	FBXO30	FBXO30	transcript	XM_038526265.1	protein_coding	-1	c.-3246A>T		-1	-1	-1	-1	-1	-1	3145
chr1	37270456	T	A	PASS	0/1	upstream_gene_variant	MODIFIER	FBXO30	FBXO30	transcript	XM_038526267.1	protein_coding	-1	c.-4560A>T		-1	-1	-1	-1	-1	-1	4404
chr1	37270456	T	A	PASS	0/1	upstream_gene_variant	MODIFIER	FBXO30	FBXO30	transcript	XM_038526266.1	protein_coding	-1	c.-4372A>T		-1	-1	-1	-1	-1	-1	4219
chr1	37270456	T	A	PASS	0/1	intergenic_region	MODIFIER	FBXO30-LOC100688243	FBXO30-LOC100688243	intergenic_region	FBXO30_3-LOC100688243_3		-1	n.37270456T>A		-1	-1	-1	-1	-1	-1	0
chr1	37270458	AGGAGTAGGTAAGTTTGAGCTACCTACTGCCTC	A	PASS	0/1	upstream_gene_variant	MODIFIER	FBXO30	FBXO30	transcript	XM_038526265.1	protein_coding	-1	c.-3280_-3249delGAGGCAGTAGGTAGCTCAAACTTACCTACTCC		-1	-1	-1	-1	-1	-1	3148
chr1	37270458	AGGAGTAGGTAAGTTTGAGCTACCTACTGCCTC	A	PASS	0/1	upstream_gene_variant	MODIFIER	FBXO30	FBXO30	transcript	XM_038526267.1	protein_coding	-1	c.-4594_-4563delGAGGCAGTAGGTAGCTCAAACTTACCTACTCC		-1	-1	-1	-1	-1	-1	4407
chr1	37270458	AGGAGTAGGTAAGTTTGAGCTACCTACTGCCTC	A	PASS	0/1	upstream_gene_variant	MODIFIER	FBXO30	FBXO30	transcript	XM_038526266.1	protein_coding	-1	c.-4406_-4375delGAGGCAGTAGGTAGCTCAAACTTACCTACTCC		-1	-1	-1	-1	-1	-1	4222
chr1	37270458	AGGAGTAGGTAAGTTTGAGCTACCTACTGCCTC	A	PASS	0/1	intergenic_region	MODIFIER	FBXO30-LOC100688243	FBXO30-LOC100688243	intergenic_region	FBXO30_3-LOC100688243_3		-1	n.37270459_37270490delGGAGTAGGTAAGTTTGAGCTACCTACTGCCTC		-1	-1	-1	-1	-1	-1	0
chr1	37270498	GGAGGA	G	PASS	0/1	upstream_gene_variant	MODIFIER	FBXO30	FBXO30	transcript	XM_038526265.1	protein_coding	-1	c.-3293_-3289delTCCTC		-1	-1	-1	-1	-1	-1	3188
chr1	37270498	GGAGGA	G	PASS	0/1	upstream_gene_variant	MODIFIER	FBXO30	FBXO30	transcript	XM_038526267.1	protein_coding	-1	c.-4607_-4603delTCCTC		-1	-1	-1	-1	-1	-1	4447
chr1	37270498	GGAGGA	G	PASS	0/1	upstream_gene_variant	MODIFIER	FBXO30	FBXO30	transcript	XM_038526266.1	protein_coding	-1	c.-4419_-4415delTCCTC		-1	-1	-1	-1	-1	-1	4262
chr1	37270498	GGAGGA	G	PASS	0/1	intergenic_region	MODIFIER	FBXO30-LOC100688243	FBXO30-LOC100688243	intergenic_region	FBXO30_3-LOC100688243_3		-1	n.37270499_37270503delGAGGA		-1	-1	-1	-1	-1	-1	0
chr1	37737486	G	A	PASS	0/1	intron_variant	MODIFIER	GRM1	GRM1	transcript	XM_038526271.1	protein_coding	3	c.966-1626G>A		-1	-1	-1	-1	-1	-1	0
chr1	37737486	G	A	PASS	0/1	intron_variant	MODIFIER	GRM1	GRM1	transcript	XM_038526275.1	protein_coding	3	c.966-1626G>A		-1	-1	-1	-1	-1	-1	0
chr1	37737486	G	A	PASS	0/1	intron_variant	MODIFIER	GRM1	GRM1	transcript	XM_038526273.1	protein_coding	3	c.966-1626G>A		-1	-1	-1	-1	-1	-1	0
chr1	37737486	G	A	PASS	0/1	intron_variant	MODIFIER	GRM1	GRM1	transcript	XM_038526276.1	protein_coding	3	c.966-1626G>A		-1	-1	-1	-1	-1	-1	0
chr1	37737486	G	A	PASS	0/1	intron_variant	MODIFIER	GRM1	GRM1	transcript	XM_038526272.1	protein_coding	3	c.966-1626G>A		-1	-1	-1	-1	-1	-1	0
chr1	37744677	TG	T	PASS	0/1	intron_variant	MODIFIER	GRM1	GRM1	transcript	XM_038526271.1	protein_coding	4	c.1201+5331delG		-1	-1	-1	-1	-1	-1	0
chr1	37744677	TG	T	PASS	0/1	intron_variant	MODIFIER	GRM1	GRM1	transcript	XM_038526275.1	protein_coding	4	c.1201+5331delG		-1	-1	-1	-1	-1	-1	0
chr1	37744677	TG	T	PASS	0/1	intron_variant	MODIFIER	GRM1	GRM1	transcript	XM_038526273.1	protein_coding	4	c.1201+5331delG		-1	-1	-1	-1	-1	-1	0
chr1	37744677	TG	T	PASS	0/1	intron_variant	MODIFIER	GRM1	GRM1	transcript	XM_038526276.1	protein_coding	4	c.1201+5331delG		-1	-1	-1	-1	-1	-1	0
chr1	37744677	TG	T	PASS	0/1	intron_variant	MODIFIER	GRM1	GRM1	transcript	XM_038526272.1	protein_coding	4	c.1201+5331delG		-1	-1	-1	-1	-1	-1	0
chr1	37815963	T	A	PASS	0/1	intron_variant	MODIFIER	GRM1	GRM1	transcript	XM_038526271.1	protein_coding	8	c.2675+3065T>A		-1	-1	-1	-1	-1	-1	0
chr1	37815963	T	A	PASS	0/1	intron_variant	MODIFIER	GRM1	GRM1	transcript	XM_038526275.1	protein_coding	8	c.2675+3065T>A		-1	-1	-1	-1	-1	-1	0
chr1	37815963	T	A	PASS	0/1	intron_variant	MODIFIER	GRM1	GRM1	transcript	XM_038526273.1	protein_coding	8	c.2675+3065T>A		-1	-1	-1	-1	-1	-1	0
chr1	37815963	T	A	PASS	0/1	intron_variant	MODIFIER	GRM1	GRM1	transcript	XM_038526276.1	protein_coding	8	c.2675+3065T>A		-1	-1	-1	-1	-1	-1	0
chr1	37815963	T	A	PASS	0/1	intron_variant	MODIFIER	GRM1	GRM1	transcript	XM_038526272.1	protein_coding	8	c.2675+3065T>A		-1	-1	-1	-1	-1	-1	0
chr1	38049777	G	A	PASS	0/1	intron_variant	MODIFIER	ADGB	ADGB	transcript	XM_038526278.1	protein_coding	7	c.824+185G>A		-1	-1	-1	-1	-1	-1	0
chr1	38049777	G	A	PASS	0/1	intron_variant	MODIFIER	ADGB	ADGB	transcript	XM_038526279.1	protein_coding	7	c.821+185G>A		-1	-1	-1	-1	-1	-1	0
chr1	38049777	G	A	PASS	0/1	intron_variant	MODIFIER	ADGB	ADGB	transcript	XM_038526280.1	protein_coding	7	c.824+185G>A		-1	-1	-1	-1	-1	-1	0
chr1	40163235	G	A	PASS	0/1	intron_variant	MODIFIER	UST	UST	transcript	XM_038526303.1	protein_coding	7	c.941-18130G>A		-1	-1	-1	-1	-1	-1	0
chr1	40163235	G	A	PASS	0/1	intron_variant	MODIFIER	UST	UST	transcript	XM_038526304.1	protein_coding	7	c.941-18130G>A		-1	-1	-1	-1	-1	-1	0
chr1	40527796	A	G	PASS	0/1	intron_variant	MODIFIER	ZC3H12D	ZC3H12D	transcript	XM_038525481.1	protein_coding	2	c.537-5010T>C		-1	-1	-1	-1	-1	-1	0
chr1	41288555	T	C	PASS	0/1	intergenic_region	MODIFIER	LOC111095759-IYD	LOC111095759-IYD	intergenic_region	LOC111095759_3-IYD_3		-1	n.41288555T>C		-1	-1	-1	-1	-1	-1	0
chr1	41606431	G	A	PASS	0/1	intron_variant	MODIFIER	PLEKHG1	PLEKHG1	transcript	XM_038526319.1	protein_coding	1	c.119-6544G>A		-1	-1	-1	-1	-1	-1	0
chr1	41606431	G	A	PASS	0/1	intron_variant	MODIFIER	PLEKHG1	PLEKHG1	transcript	XM_038526322.1	protein_coding	2	c.-98-6544G>A		-1	-1	-1	-1	-1	-1	0
chr1	41606431	G	A	PASS	0/1	intron_variant	MODIFIER	PLEKHG1	PLEKHG1	transcript	XM_038526320.1	protein_coding	1	c.-98-6544G>A		-1	-1	-1	-1	-1	-1	0
chr1	41606431	G	A	PASS	0/1	intron_variant	MODIFIER	PLEKHG1	PLEKHG1	transcript	XM_038526321.1	protein_coding	1	c.-99+2264G>A		-1	-1	-1	-1	-1	-1	0
chr1	41652625	AAAAAC	A	PASS	0/1	intron_variant	MODIFIER	PLEKHG1	PLEKHG1	transcript	XM_038526319.1	protein_coding	3	c.725+6592_725+6596delAAAAC		-1	-1	-1	-1	-1	-1	0
chr1	41652625	AAAAAC	A	PASS	0/1	intron_variant	MODIFIER	PLEKHG1	PLEKHG1	transcript	XM_038526322.1	protein_coding	4	c.509+6592_509+6596delAAAAC		-1	-1	-1	-1	-1	-1	0
chr1	41652625	AAAAAC	A	PASS	0/1	intron_variant	MODIFIER	PLEKHG1	PLEKHG1	transcript	XM_038526320.1	protein_coding	3	c.509+6592_509+6596delAAAAC		-1	-1	-1	-1	-1	-1	0
chr1	41652625	AAAAAC	A	PASS	0/1	intron_variant	MODIFIER	PLEKHG1	PLEKHG1	transcript	XM_038526321.1	protein_coding	3	c.509+6592_509+6596delAAAAC		-1	-1	-1	-1	-1	-1	0
chr1	42798083	T	A	PASS	0/1	intron_variant	MODIFIER	SYNE1	SYNE1	transcript	XM_038526338.1	protein_coding	146	c.26261+835A>T		-1	-1	-1	-1	-1	-1	0
chr1	42798083	T	A	PASS	0/1	intron_variant	MODIFIER	SYNE1	SYNE1	transcript	XM_038526356.1	protein_coding	17	c.2693+835A>T		-1	-1	-1	-1	-1	-1	0
chr1	42798083	T	A	PASS	0/1	intron_variant	MODIFIER	SYNE1	SYNE1	transcript	XM_038526355.1	protein_coding	19	c.2828+835A>T		-1	-1	-1	-1	-1	-1	0
chr1	42798083	T	A	PASS	0/1	intron_variant	MODIFIER	SYNE1	SYNE1	transcript	XM_038526353.1	protein_coding	49	c.7556+835A>T		-1	-1	-1	-1	-1	-1	0
chr1	42798083	T	A	PASS	0/1	intron_variant	MODIFIER	SYNE1	SYNE1	transcript	XM_038526354.1	protein_coding	49	c.7556+835A>T		-1	-1	-1	-1	-1	-1	0
chr1	42798083	T	A	PASS	0/1	intron_variant	MODIFIER	SYNE1	SYNE1	transcript	XM_038526352.1	protein_coding	132	c.24536+835A>T		-1	-1	-1	-1	-1	-1	0
chr1	42798083	T	A	PASS	0/1	intron_variant	MODIFIER	SYNE1	SYNE1	transcript	XM_038526339.1	protein_coding	146	c.26261+835A>T		-1	-1	-1	-1	-1	-1	0
chr1	42798083	T	A	PASS	0/1	intron_variant	MODIFIER	SYNE1	SYNE1	transcript	XM_038526341.1	protein_coding	146	c.26249+835A>T		-1	-1	-1	-1	-1	-1	0
chr1	42798083	T	A	PASS	0/1	intron_variant	MODIFIER	SYNE1	SYNE1	transcript	XM_038526349.1	protein_coding	145	c.26105+835A>T		-1	-1	-1	-1	-1	-1	0
chr1	42798083	T	A	PASS	0/1	intron_variant	MODIFIER	SYNE1	SYNE1	transcript	XM_038526340.1	protein_coding	146	c.26258+835A>T		-1	-1	-1	-1	-1	-1	0
chr1	42798083	T	A	PASS	0/1	intron_variant	MODIFIER	SYNE1	SYNE1	transcript	XM_038526343.1	protein_coding	145	c.26240+835A>T		-1	-1	-1	-1	-1	-1	0
chr1	42798083	T	A	PASS	0/1	intron_variant	MODIFIER	SYNE1	SYNE1	transcript	XM_038526344.1	protein_coding	145	c.26210+835A>T		-1	-1	-1	-1	-1	-1	0
chr1	42798083	T	A	PASS	0/1	intron_variant	MODIFIER	SYNE1	SYNE1	transcript	XM_038526345.1	protein_coding	145	c.26192+835A>T		-1	-1	-1	-1	-1	-1	0
chr1	42798083	T	A	PASS	0/1	intron_variant	MODIFIER	SYNE1	SYNE1	transcript	XM_038526348.1	protein_coding	145	c.26120+835A>T		-1	-1	-1	-1	-1	-1	0
chr1	42798083	T	A	PASS	0/1	intron_variant	MODIFIER	SYNE1	SYNE1	transcript	XM_038526342.1	protein_coding	146	c.26246+835A>T		-1	-1	-1	-1	-1	-1	0
chr1	42798083	T	A	PASS	0/1	intron_variant	MODIFIER	SYNE1	SYNE1	transcript	XM_038526346.1	protein_coding	145	c.26177+835A>T		-1	-1	-1	-1	-1	-1	0
chr1	42798083	T	A	PASS	0/1	intron_variant	MODIFIER	SYNE1	SYNE1	transcript	XM_038526347.1	protein_coding	144	c.26156+835A>T		-1	-1	-1	-1	-1	-1	0
chr1	42798083	T	A	PASS	0/1	intron_variant	MODIFIER	SYNE1	SYNE1	transcript	XM_038526350.1	protein_coding	145	c.26202+2254A>T		-1	-1	-1	-1	-1	-1	0
chr1	42798083	T	A	PASS	0/1	intron_variant	MODIFIER	SYNE1	SYNE1	transcript	XM_038526351.1	protein_coding	144	c.26133+2254A>T		-1	-1	-1	-1	-1	-1	0
chr1	48208763	C	A	PASS	0/1	intergenic_region	MODIFIER	LOC102154517-TULP4	LOC102154517-TULP4	intergenic_region	LOC102154517_3-TULP4_3		-1	n.48208763C>A		-1	-1	-1	-1	-1	-1	0
chr1	48508052	A	C	PASS	0/1	intron_variant	MODIFIER	TMEM181	TMEM181	transcript	XM_038526444.1	protein_coding	1	c.132-2628A>C		-1	-1	-1	-1	-1	-1	0
chr1	48508052	A	C	PASS	0/1	intron_variant	MODIFIER	TMEM181	TMEM181	transcript	XM_038526445.1	protein_coding	1	c.9-2628A>C		-1	-1	-1	-1	-1	-1	0
chr1	48508052	A	C	PASS	0/1	intron_variant	MODIFIER	TMEM181	TMEM181	transcript	XM_038526446.1	protein_coding	1	c.3-2628A>C		-1	-1	-1	-1	-1	-1	0
chr1	48508052	A	C	PASS	0/1	intron_variant	MODIFIER	TMEM181	TMEM181	transcript	XM_038526447.1	protein_coding	1	c.-10-2628A>C		-1	-1	-1	-1	-1	-1	0
chr1	54267652	G	A	PASS	0/1	intron_variant	MODIFIER	PDE10A	PDE10A	transcript	XM_038526520.1	protein_coding	2	c.895+42279C>T		-1	-1	-1	-1	-1	-1	0
chr1	54267652	G	A	PASS	0/1	intron_variant	MODIFIER	LOC102152011_4	LOC102152011_4	transcript	XR_005353791.1	pseudogene	5	n.2065-591G>A		-1	-1	-1	-1	-1	-1	0
chr1	54267652	G	A	PASS	0/1	intron_variant	MODIFIER	LOC102152011_4	LOC102152011_4	transcript	XR_005353790.1	pseudogene	5	n.2065-4752G>A		-1	-1	-1	-1	-1	-1	0
chr1	54267652	G	A	PASS	0/1	intron_variant	MODIFIER	LOC102152011_4	LOC102152011_4	transcript	XR_005353787.1	pseudogene	5	n.2058-591G>A		-1	-1	-1	-1	-1	-1	0
chr1	54267652	G	A	PASS	0/1	intron_variant	MODIFIER	LOC102152011_4	LOC102152011_4	transcript	XR_005353789.1	pseudogene	5	n.2058-591G>A		-1	-1	-1	-1	-1	-1	0
chr1	54267652	G	A	PASS	0/1	intron_variant	MODIFIER	LOC102152011_4	LOC102152011_4	transcript	XR_005353788.1	pseudogene	4	n.2034-591G>A		-1	-1	-1	-1	-1	-1	0
chr1	58441116	A	T	PASS	0/1	intron_variant	MODIFIER	NUS1	NUS1	transcript	XM_038526646.1	protein_coding	3	c.691+261A>T		-1	-1	-1	-1	-1	-1	0
chr1	58441116	A	T	PASS	0/1	intron_variant	MODIFIER	NUS1	NUS1	transcript	XM_038526647.1	protein_coding	3	c.691+261A>T		-1	-1	-1	-1	-1	-1	0
chr1	58441124	TTTAC	T	PASS	0/1	intron_variant	MODIFIER	NUS1	NUS1	transcript	XM_038526646.1	protein_coding	3	c.691+270_691+273delTTAC		-1	-1	-1	-1	-1	-1	0
chr1	58441124	TTTAC	T	PASS	0/1	intron_variant	MODIFIER	NUS1	NUS1	transcript	XM_038526647.1	protein_coding	3	c.691+270_691+273delTTAC		-1	-1	-1	-1	-1	-1	0
chr1	60670734	C	A	PASS	0/1	intergenic_region	MODIFIER	LOC119870672-LOC111096174	LOC119870672-LOC111096174	intergenic_region	LOC119870672_3-LOC111096174_3		-1	n.60670734C>A		-1	-1	-1	-1	-1	-1	0
chr1	60860908	C	T	PASS	0/1	intergenic_region	MODIFIER	LOC111089986-LOC119875966	LOC111089986-LOC119875966	intergenic_region	LOC111089986_3-LOC119875966		-1	n.60860908C>T		-1	-1	-1	-1	-1	-1	0
chr1	62661527	G	GGAAATATATAAGAGAGAAGAAGAAGAAAAAAAAAAAAAAAAAAAAAAAAAACAAAAGA	PASS	0/1	upstream_gene_variant	MODIFIER	LOC111096205	LOC111096205	transcript	XR_005353863.1	pseudogene	-1	n.-4196_-4195insTCTTTTGTTTTTTTTTTTTTTTTTTTTTTTTTTCTTCTTCTTCTCTCTTATATATTTC		-1	-1	-1	-1	-1	-1	4196
chr1	62661527	G	GGAAATATATAAGAGAGAAGAAGAAGAAAAAAAAAAAAAAAAAAAAAAAAAACAAAAGA	PASS	0/1	intron_variant	MODIFIER	LOC111096205	LOC111096205	transcript	XR_005353864.1	pseudogene	2	n.320-2864_320-2863insTCTTTTGTTTTTTTTTTTTTTTTTTTTTTTTTTCTTCTTCTTCTCTCTTATATATTTC		-1	-1	-1	-1	-1	-1	0
chr1	62661527	G	GGAAATATATAAGAGAGAAGAAGAAGAAAAAAAAAAAAAAAAAAAAAAAAAACAAAAGA	PASS	0/1	intron_variant	MODIFIER	FABP7	FABP7	transcript	XM_038526685.1	protein_coding	3	c.348+539_348+540insGAAATATATAAGAGAGAAGAAGAAGAAAAAAAAAAAAAAAAAAAAAAAAAACAAAAGA		-1	-1	-1	-1	-1	-1	0
chr1	63475728	C	T	PASS	0/1	intergenic_region	MODIFIER	TRDN-NKAIN2	TRDN-NKAIN2	intergenic_region	TRDN_3-NKAIN2_3		-1	n.63475728C>T		-1	-1	-1	-1	-1	-1	0
chr1	65583073	C	T	PASS	0/1	intron_variant	MODIFIER	LOC111096229	LOC111096229	transcript	XR_005353884.1	pseudogene	1	n.194-2609C>T		-1	-1	-1	-1	-1	-1	0
chr1	65658802	C	CTTTTTTTTTTTT	PASS	0/1	intergenic_region	MODIFIER	LOC111096229-LOC111096230	LOC111096229-LOC111096230	intergenic_region	LOC111096229_3-LOC111096230_3		-1	n.65658802_65658803insTTTTTTTTTTTT		-1	-1	-1	-1	-1	-1	0
chr1	71091732	T	G	VQSRTrancheSNP99.90to100.00	0/1	intron_variant	MODIFIER	SLC35D2	SLC35D2	transcript	XM_038525503.1	protein_coding	3	c.310-3046T>G		-1	-1	-1	-1	-1	-1	0
chr1	73828018	T	C	PASS	0/1	intergenic_region	MODIFIER	LOC119867029-LOC119870678	LOC119867029-LOC119870678	intergenic_region	LOC119867029_3-LOC119870678_3		-1	n.73828018T>C		-1	-1	-1	-1	-1	-1	0
chr1	77232839	T	A	PASS	0/1	intergenic_region	MODIFIER	LOC111096571-LOC119867965	LOC111096571-LOC119867965	intergenic_region	LOC111096571_3-LOC119867965_3		-1	n.77232839T>A		-1	-1	-1	-1	-1	-1	0
chr1	77251791	T	A	PASS	0/1	intergenic_region	MODIFIER	LOC111096571-LOC119867965	LOC111096571-LOC119867965	intergenic_region	LOC111096571_3-LOC119867965_3		-1	n.77251791T>A		-1	-1	-1	-1	-1	-1	0
chr1	77353798	G	A	PASS	0/1	intergenic_region	MODIFIER	LOC111096571-LOC119867965	LOC111096571-LOC119867965	intergenic_region	LOC111096571_3-LOC119867965_3		-1	n.77353798G>A		-1	-1	-1	-1	-1	-1	0
chr1	77378744	T	C	PASS	0/1	intergenic_region	MODIFIER	LOC111096571-LOC119867965	LOC111096571-LOC119867965	intergenic_region	LOC111096571_3-LOC119867965_3		-1	n.77378744T>C		-1	-1	-1	-1	-1	-1	0
chr1	79158532	T	C	PASS	0/1	intron_variant	MODIFIER	LOC119870828	LOC119870828	transcript	XM_038527016.1	protein_coding	1	c.366-48014T>C		-1	-1	-1	-1	-1	-1	0
chr1	79158532	T	C	PASS	0/1	intron_variant	MODIFIER	LOC119870828	LOC119870828	transcript	XR_005354085.1	pseudogene	1	n.1700-7522T>C		-1	-1	-1	-1	-1	-1	0
chr1	79158532	T	C	PASS	0/1	intron_variant	MODIFIER	LOC119870828	LOC119870828	transcript	XM_038527017.1	protein_coding	2	c.366-48014T>C		-1	-1	-1	-1	-1	-1	0
chr1	79158532	T	C	PASS	0/1	intron_variant	MODIFIER	LOC119870828	LOC119870828	transcript	XR_005354080.1	pseudogene	1	n.1700-33987T>C		-1	-1	-1	-1	-1	-1	0
chr1	79158532	T	C	PASS	0/1	intron_variant	MODIFIER	LOC119870828	LOC119870828	transcript	XM_038527018.1	protein_coding	1	c.366-48014T>C		-1	-1	-1	-1	-1	-1	0
chr1	79158532	T	C	PASS	0/1	intron_variant	MODIFIER	LOC119870828	LOC119870828	transcript	XR_005354086.1	pseudogene	1	n.1699+71855T>C		-1	-1	-1	-1	-1	-1	0
chr1	79158532	T	C	PASS	0/1	intron_variant	MODIFIER	LOC119875975_2	LOC119875975_2	transcript	XR_005354090.1	pseudogene	8	n.3076+594A>G		-1	-1	-1	-1	-1	-1	0
chr1	79472847	G	T	PASS	0/1	intergenic_region	MODIFIER	LOC100687251-LOC111090731	LOC100687251-LOC111090731	intergenic_region	LOC100687251_3-LOC111090731_3		-1	n.79472847G>T		-1	-1	-1	-1	-1	-1	0
chr1	79777408	C	T	PASS	0/1	intron_variant	MODIFIER	TLE4	TLE4	transcript	XM_038527021.1	protein_coding	19	c.2217+819G>A		-1	-1	-1	-1	-1	-1	0
chr1	79777408	C	T	PASS	0/1	intron_variant	MODIFIER	TLE4	TLE4	transcript	XM_038527023.1	protein_coding	19	c.2214+819G>A		-1	-1	-1	-1	-1	-1	0
chr1	79777408	C	T	PASS	0/1	intron_variant	MODIFIER	TLE4	TLE4	transcript	XM_038527024.1	protein_coding	18	c.2154+819G>A		-1	-1	-1	-1	-1	-1	0
chr1	79777408	C	T	PASS	0/1	intron_variant	MODIFIER	TLE4	TLE4	transcript	XM_038527025.1	protein_coding	18	c.2151+819G>A		-1	-1	-1	-1	-1	-1	0
chr1	79777408	C	T	PASS	0/1	intron_variant	MODIFIER	TLE4	TLE4	transcript	XM_038527026.1	protein_coding	18	c.2142+819G>A		-1	-1	-1	-1	-1	-1	0
chr1	79777408	C	T	PASS	0/1	intron_variant	MODIFIER	TLE4	TLE4	transcript	XM_038527027.1	protein_coding	18	c.2139+819G>A		-1	-1	-1	-1	-1	-1	0
chr1	79777408	C	T	PASS	0/1	intron_variant	MODIFIER	TLE4	TLE4	transcript	XM_038527028.1	protein_coding	17	c.2079+819G>A		-1	-1	-1	-1	-1	-1	0
chr1	79931373	A	G	PASS	0/1	intergenic_region	MODIFIER	TLE4-LOC111096618	TLE4-LOC111096618	intergenic_region	TLE4_3-LOC111096618_3		-1	n.79931373A>G		-1	-1	-1	-1	-1	-1	0
chr1	82675498	C	T	PASS	0/1	intergenic_region	MODIFIER	GCNT1-RFK	GCNT1-RFK	intergenic_region	GCNT1_3-RFK_3		-1	n.82675498C>T		-1	-1	-1	-1	-1	-1	0
chr1	83759570	TG	T	PASS	0/1	intron_variant	MODIFIER	OSTF1	OSTF1	transcript	XM_038527069.1	protein_coding	3	c.153+1255delC		-1	-1	-1	-1	-1	-1	0
chr1	83991185	GGCAGAGACAC	G	PASS	0/1	intron_variant	MODIFIER	TRPM6	TRPM6	transcript	XM_038527064.1	protein_coding	1	c.33+1734_33+1743delGCAGAGACAC		-1	-1	-1	-1	-1	-1	0
chr1	84034327	C	T	PASS	0/1	intron_variant	MODIFIER	TRPM6	TRPM6	transcript	XM_038527064.1	protein_coding	8	c.1010+29C>T		-1	-1	-1	-1	-1	-1	0
chr1	84073426	G	A	PASS	0/1	intron_variant	MODIFIER	TRPM6	TRPM6	transcript	XM_038527064.1	protein_coding	24	c.3449-1701G>A		-1	-1	-1	-1	-1	-1	0
chr1	84692751	A	C	PASS	0/1	intergenic_region	MODIFIER	LOC608644-LOC100685934	LOC608644-LOC100685934	intergenic_region	LOC608644_3-LOC100685934_3		-1	n.84692751A>C		-1	-1	-1	-1	-1	-1	0
chr1	84824533	C	G	PASS	0/1	intergenic_region	MODIFIER	LOC100685934-LOC119869841	LOC100685934-LOC119869841	intergenic_region	LOC100685934_3-LOC119869841_3		-1	n.84824533C>G		-1	-1	-1	-1	-1	-1	0
chr1	85975991	C	A	PASS	0/1	intergenic_region	MODIFIER	LOC119869527-LOC106559434	LOC119869527-LOC106559434	intergenic_region	LOC119869527_3-LOC106559434_3		-1	n.85975991C>A		-1	-1	-1	-1	-1	-1	0
chr1	86050196	T	A	PASS	0/1	intron_variant	MODIFIER	LOC106559434	LOC106559434	transcript	XR_005354173.1	pseudogene	3	n.1031-16859A>T		-1	-1	-1	-1	-1	-1	0
chr1	86208350	G	A	PASS	0/1	intron_variant	MODIFIER	GDA	GDA	transcript	XM_038527081.1	protein_coding	6	c.607-468C>T		-1	-1	-1	-1	-1	-1	0
chr1	86331547	A	AT	PASS	0/1	intergenic_region	MODIFIER	GDA-LOC102153343	GDA-LOC102153343	intergenic_region	GDA_3-LOC102153343_3		-1	n.86331547_86331548insT		-1	-1	-1	-1	-1	-1	0
chr1	88216231	T	A	PASS	0/1	intergenic_region	MODIFIER	LOC100856248-LOC106559459	LOC100856248-LOC106559459	intergenic_region	LOC100856248_3-LOC106559459_3		-1	n.88216231T>A		-1	-1	-1	-1	-1	-1	0
chr1	89175553	G	A	PASS	0/1	intron_variant	MODIFIER	PIP5K1B	PIP5K1B	transcript	XM_038527137.1	protein_coding	3	c.70-3907C>T		-1	-1	-1	-1	-1	-1	0
chr1	89175553	G	A	PASS	0/1	intron_variant	MODIFIER	PIP5K1B	PIP5K1B	transcript	XM_038527143.1	protein_coding	1	c.-90-3907C>T		-1	-1	-1	-1	-1	-1	0
chr1	89175553	G	A	PASS	0/1	intron_variant	MODIFIER	PIP5K1B	PIP5K1B	transcript	XM_038527140.1	protein_coding	3	c.70-3907C>T		-1	-1	-1	-1	-1	-1	0
chr1	89175553	G	A	PASS	0/1	intron_variant	MODIFIER	PIP5K1B	PIP5K1B	transcript	XM_038527141.1	protein_coding	3	c.70-3907C>T		-1	-1	-1	-1	-1	-1	0
chr1	89175553	G	A	PASS	0/1	intron_variant	MODIFIER	PIP5K1B	PIP5K1B	transcript	XM_038527139.1	protein_coding	3	c.70-3907C>T		-1	-1	-1	-1	-1	-1	0
chr1	89175553	G	A	PASS	0/1	intron_variant	MODIFIER	PIP5K1B	PIP5K1B	transcript	XM_038527138.1	protein_coding	4	c.70-3907C>T		-1	-1	-1	-1	-1	-1	0
chr1	89175553	G	A	PASS	0/1	intron_variant	MODIFIER	PIP5K1B	PIP5K1B	transcript	XM_038527142.1	protein_coding	3	c.70-3907C>T		-1	-1	-1	-1	-1	-1	0
chr1	90064882	T	G	PASS	0/1	intergenic_region	MODIFIER	DOCK8-KANK1	DOCK8-KANK1	intergenic_region	DOCK8_3-KANK1_3		-1	n.90064882T>G		-1	-1	-1	-1	-1	-1	0
chr1	91531951	A	G	PASS	0/1	intron_variant	MODIFIER	SMARCA2	SMARCA2	transcript	XM_038527166.1	protein_coding	28	c.4152-2918A>G		-1	-1	-1	-1	-1	-1	0
chr1	91531951	A	G	PASS	0/1	intron_variant	MODIFIER	LOC119870840	LOC119870840	transcript	XR_005354246.1	pseudogene	2	n.1909+874T>C		-1	-1	-1	-1	-1	-1	0
chr1	91531951	A	G	PASS	0/1	intron_variant	MODIFIER	SMARCA2	SMARCA2	transcript	XM_038527167.1	protein_coding	28	c.4152-2918A>G		-1	-1	-1	-1	-1	-1	0
chr1	91531951	A	G	PASS	0/1	intron_variant	MODIFIER	SMARCA2	SMARCA2	transcript	XM_038527168.1	protein_coding	28	c.4152-2918A>G		-1	-1	-1	-1	-1	-1	0
chr1	91531951	A	G	PASS	0/1	intron_variant	MODIFIER	SMARCA2	SMARCA2	transcript	XM_038527169.1	protein_coding	28	c.4152-2918A>G		-1	-1	-1	-1	-1	-1	0
chr1	91531951	A	G	PASS	0/1	intron_variant	MODIFIER	SMARCA2	SMARCA2	transcript	XM_038527170.1	protein_coding	27	c.4151+5027A>G		-1	-1	-1	-1	-1	-1	0
chr1	96000573	G	A	PASS	0/1	intergenic_region	MODIFIER	ROR2-LOC476346	ROR2-LOC476346	intergenic_region	ROR2_3-LOC476346_3		-1	n.96000573G>A		-1	-1	-1	-1	-1	-1	0
chr1	96041329	G	A	PASS	0/1	intergenic_region	MODIFIER	LOC476346-LOC119869691	LOC476346-LOC119869691	intergenic_region	LOC476346_3-LOC119869691_3		-1	n.96041329G>A		-1	-1	-1	-1	-1	-1	0
chr1	96382358	T	G	PASS	0/1	intron_variant	MODIFIER	AUH	AUH	transcript	XM_038527301.1	protein_coding	6	c.659-27616T>G		-1	-1	-1	-1	-1	-1	0
chr1	96382358	T	G	PASS	0/1	intron_variant	MODIFIER	AUH	AUH	transcript	XM_038527302.1	protein_coding	5	c.572-27616T>G		-1	-1	-1	-1	-1	-1	0
chr1	96382358	T	G	PASS	0/1	intron_variant	MODIFIER	AUH	AUH	transcript	XM_038527303.1	protein_coding	4	c.509-27616T>G		-1	-1	-1	-1	-1	-1	0
chr1	96382358	T	G	PASS	0/1	intron_variant	MODIFIER	AUH	AUH	transcript	XR_005354315.1	pseudogene	6	n.687-14967T>G		-1	-1	-1	-1	-1	-1	0
chr1	96400460	C	T	PASS	0/1	intron_variant	MODIFIER	AUH	AUH	transcript	XM_038527301.1	protein_coding	6	c.659-9514C>T		-1	-1	-1	-1	-1	-1	0
chr1	96400460	C	T	PASS	0/1	intron_variant	MODIFIER	AUH	AUH	transcript	XM_038527302.1	protein_coding	5	c.572-9514C>T		-1	-1	-1	-1	-1	-1	0
chr1	96400460	C	T	PASS	0/1	intron_variant	MODIFIER	AUH	AUH	transcript	XM_038527303.1	protein_coding	4	c.509-9514C>T		-1	-1	-1	-1	-1	-1	0
chr1	96400460	C	T	PASS	0/1	intron_variant	MODIFIER	AUH	AUH	transcript	XR_005354315.1	pseudogene	7	n.762+3060C>T		-1	-1	-1	-1	-1	-1	0
chr1	97502415	T	G	PASS	0/1	intergenic_region	MODIFIER	GADD45G-SEMA4D	GADD45G-SEMA4D	intergenic_region	GADD45G_3-SEMA4D_3		-1	n.97502415T>G		-1	-1	-1	-1	-1	-1	0
chr1	97502580	T	G	PASS	0/1	intergenic_region	MODIFIER	GADD45G-SEMA4D	GADD45G-SEMA4D	intergenic_region	GADD45G_3-SEMA4D_3		-1	n.97502580T>G		-1	-1	-1	-1	-1	-1	0
chr1	97568473	C	T	PASS	0/1	intron_variant	MODIFIER	SEMA4D	SEMA4D	transcript	XM_038527311.1	protein_coding	3	c.565+520C>T		-1	-1	-1	-1	-1	-1	0
chr1	97568473	C	T	PASS	0/1	intron_variant	MODIFIER	SEMA4D	SEMA4D	transcript	XM_038527312.1	protein_coding	3	c.451+520C>T		-1	-1	-1	-1	-1	-1	0
chr1	97568473	C	T	PASS	0/1	intron_variant	MODIFIER	SEMA4D	SEMA4D	transcript	XM_038527314.1	protein_coding	3	c.565+520C>T		-1	-1	-1	-1	-1	-1	0
chr1	97568473	C	T	PASS	0/1	intron_variant	MODIFIER	SEMA4D	SEMA4D	transcript	XM_038527313.1	protein_coding	3	c.433+520C>T		-1	-1	-1	-1	-1	-1	0
chr1	97568473	C	T	PASS	0/1	intron_variant	MODIFIER	SEMA4D	SEMA4D	transcript	XM_038527315.1	protein_coding	3	c.100+520C>T		-1	-1	-1	-1	-1	-1	0
chr1	97699284	C	T	PASS	0/1	upstream_gene_variant	MODIFIER	LOC119870857	LOC119870857	transcript	XR_005354338.1	pseudogene	-1	n.-1101G>A		-1	-1	-1	-1	-1	-1	1101
chr1	97699284	C	T	PASS	0/1	intron_variant	MODIFIER	LOC111098877	LOC111098877	transcript	XM_038525513.1	protein_coding	1	c.10-38G>A		-1	-1	-1	-1	-1	-1	0
chr1	97745812	GC	G	PASS	0/1	intron_variant	MODIFIER	SHC3	SHC3	transcript	XM_038527325.1	protein_coding	2	c.491+8645delC		-1	-1	-1	-1	-1	-1	0
chr1	97814489	C	A	PASS	0/1	3_prime_UTR_variant	MODIFIER	SHC3	SHC3	transcript	XM_038527325.1	protein_coding	12	c.*2411C>A		-1	-1	-1	-1	-1	-1	2411
chr1	97814490	G	A	PASS	0/1	3_prime_UTR_variant	MODIFIER	SHC3	SHC3	transcript	XM_038527325.1	protein_coding	12	c.*2412G>A		-1	-1	-1	-1	-1	-1	2412
chr1	97824932	C	T	PASS	0/1	intron_variant	MODIFIER	S1PR3	S1PR3	transcript	XM_038527326.1	protein_coding	1	c.-86-1853G>A		-1	-1	-1	-1	-1	-1	0
chr1	97998942	G	A	PASS	0/1	intergenic_region	MODIFIER	LOC119869962-LOC100688971	LOC119869962-LOC100688971	intergenic_region	LOC119869962_3-LOC100688971_3		-1	n.97998942G>A		-1	-1	-1	-1	-1	-1	0
chr1	98039960	G	GA	PASS	0/1	3_prime_UTR_variant	MODIFIER	NXNL2	NXNL2	transcript	XM_038527327.1	protein_coding	2	c.*4626dupT		-1	-1	-1	-1	-1	-1	4626
chr1	98042667	C	T	PASS	0/1	3_prime_UTR_variant	MODIFIER	NXNL2	NXNL2	transcript	XM_038527327.1	protein_coding	2	c.*1920G>A		-1	-1	-1	-1	-1	-1	1920
chr1	98246983	T	G	PASS	0/1	intron_variant	MODIFIER	LOC111097082_2	LOC111097082_2	transcript	XR_005354340.1	pseudogene	2	n.222+5546T>G		-1	-1	-1	-1	-1	-1	0
chr1	98246983	T	G	PASS	0/1	intron_variant	MODIFIER	LOC111097082_2	LOC111097082_2	transcript	XR_005354341.1	pseudogene	2	n.222+5546T>G		-1	-1	-1	-1	-1	-1	0
chr1	98693118	G	A	PASS	0/1	intron_variant	MODIFIER	PTPDC1	PTPDC1	transcript	XM_038527368.1	protein_coding	1	c.-6-2414C>T		-1	-1	-1	-1	-1	-1	0
chr1	98693118	G	A	PASS	0/1	intron_variant	MODIFIER	PTPDC1	PTPDC1	transcript	XM_038527367.1	protein_coding	1	c.-6-2414C>T		-1	-1	-1	-1	-1	-1	0
chr1	98705661	C	T	PASS	0/1	intron_variant	MODIFIER	PTPDC1	PTPDC1	transcript	XM_038527368.1	protein_coding	1	c.-6-14957G>A		-1	-1	-1	-1	-1	-1	0
chr1	98705661	C	T	PASS	0/1	intron_variant	MODIFIER	PTPDC1	PTPDC1	transcript	XM_038527367.1	protein_coding	1	c.-6-14957G>A		-1	-1	-1	-1	-1	-1	0
chr1	98965983	C	T	PASS	0/1	intron_variant	MODIFIER	PHF2	PHF2	transcript	XM_038527369.1	protein_coding	1	c.98+11544G>A		-1	-1	-1	-1	-1	-1	0
chr1	98965983	C	T	PASS	0/1	intron_variant	MODIFIER	PHF2	PHF2	transcript	XM_038527370.1	protein_coding	1	c.50+10118G>A		-1	-1	-1	-1	-1	-1	0
chr1	99120616	G	A	VQSRTrancheSNP99.90to100.00	0/1	missense_variant	MODERATE	LOC119870246	LOC119870246	transcript	XM_038525515.1	protein_coding	2	c.158G>A	p.Arg53His	158	2560	158	852	53	283	0
chr1	99120616	G	A	VQSRTrancheSNP99.90to100.00	0/1	upstream_gene_variant	MODIFIER	LOC119869852	LOC119869852	transcript	XR_005353223.1	pseudogene	-1	n.-3585G>A		-1	-1	-1	-1	-1	-1	3585
chr1	99711718	T	C	PASS	0/1	intron_variant	MODIFIER	CENPP	CENPP	transcript	XM_038527411.1	protein_coding	3	c.379-1691A>G		-1	-1	-1	-1	-1	-1	0
chr1	99711718	T	C	PASS	0/1	intron_variant	MODIFIER	CENPP	CENPP	transcript	XM_038527413.1	protein_coding	3	c.364-1691A>G		-1	-1	-1	-1	-1	-1	0
chr1	99711718	T	C	PASS	0/1	intron_variant	MODIFIER	CENPP	CENPP	transcript	XM_038527412.1	protein_coding	3	c.379-1691A>G		-1	-1	-1	-1	-1	-1	0
chr1	100691406	G	A	PASS	0/1	intron_variant	MODIFIER	C1H19orf18	C1H19orf18	transcript	XM_038527559.1	protein_coding	5	c.387-1238G>A		-1	-1	-1	-1	-1	-1	0
chr1	100691406	G	A	PASS	0/1	intron_variant	MODIFIER	C1H19orf18	C1H19orf18	transcript	XM_038527560.1	protein_coding	4	c.294-1238G>A		-1	-1	-1	-1	-1	-1	0
chr1	101895503	TC	T	PASS	0/1	upstream_gene_variant	MODIFIER	LOC102156157	LOC102156157	transcript	XM_038527600.1	protein_coding	-1	c.-4843delC		-1	-1	-1	-1	-1	-1	4714
chr1	101895503	TC	T	PASS	0/1	intergenic_region	MODIFIER	PEG3-LOC102156157	PEG3-LOC102156157	intergenic_region	PEG3_3-LOC102156157_3		-1	n.101895504delC		-1	-1	-1	-1	-1	-1	0
chr1	101895505	A	T	PASS	0/1	upstream_gene_variant	MODIFIER	LOC102156157	LOC102156157	transcript	XM_038527600.1	protein_coding	-1	c.-4842A>T		-1	-1	-1	-1	-1	-1	4713
chr1	101895505	A	T	PASS	0/1	intergenic_region	MODIFIER	PEG3-LOC102156157	PEG3-LOC102156157	intergenic_region	PEG3_3-LOC102156157_3		-1	n.101895505A>T		-1	-1	-1	-1	-1	-1	0
chr1	101940070	T	C	PASS	0/1	upstream_gene_variant	MODIFIER	LOC476372	LOC476372	transcript	XM_038527682.1	protein_coding	-1	c.-4202A>G		-1	-1	-1	-1	-1	-1	4202
chr1	101940070	T	C	PASS	0/1	upstream_gene_variant	MODIFIER	LOC476372	LOC476372	transcript	XM_038527683.1	protein_coding	-1	c.-4202A>G		-1	-1	-1	-1	-1	-1	4202
chr1	101940070	T	C	PASS	0/1	intron_variant	MODIFIER	ZIM2	ZIM2	transcript	XM_038527618.1	protein_coding	4	c.707-372T>C		-1	-1	-1	-1	-1	-1	0
chr1	101955346	G	T	PASS	0/1	intergenic_region	MODIFIER	ZIM2-OR5BW1P	ZIM2-OR5BW1P	intergenic_region	ZIM2_3-OR5BW1P_3		-1	n.101955346G>T		-1	-1	-1	-1	-1	-1	0
chr1	102303009	C	G	PASS	0/1	upstream_gene_variant	MODIFIER	LOC119870890	LOC119870890	transcript	XR_005354434.1	pseudogene	-1	n.-106G>C		-1	-1	-1	-1	-1	-1	106
chr1	102303009	C	G	PASS	0/1	downstream_gene_variant	MODIFIER	ZNF582	ZNF582	transcript	XM_038527629.1	protein_coding	-1	c.*5507G>C		-1	-1	-1	-1	-1	-1	4707
chr1	102303009	C	G	PASS	0/1	downstream_gene_variant	MODIFIER	ZNF582	ZNF582	transcript	XM_038527634.1	protein_coding	-1	c.*5507G>C		-1	-1	-1	-1	-1	-1	4707
chr1	102303009	C	G	PASS	0/1	downstream_gene_variant	MODIFIER	ZNF582	ZNF582	transcript	XM_038527630.1	protein_coding	-1	c.*5507G>C		-1	-1	-1	-1	-1	-1	4707
chr1	102303009	C	G	PASS	0/1	downstream_gene_variant	MODIFIER	ZNF582	ZNF582	transcript	XM_038527632.1	protein_coding	-1	c.*5507G>C		-1	-1	-1	-1	-1	-1	4707
chr1	102303009	C	G	PASS	0/1	downstream_gene_variant	MODIFIER	ZNF582	ZNF582	transcript	XM_038527631.1	protein_coding	-1	c.*5507G>C		-1	-1	-1	-1	-1	-1	4707
chr1	102303009	C	G	PASS	0/1	downstream_gene_variant	MODIFIER	ZNF582	ZNF582	transcript	XM_038527633.1	protein_coding	-1	c.*5507G>C		-1	-1	-1	-1	-1	-1	4707
chr1	102303009	C	G	PASS	0/1	intergenic_region	MODIFIER	LOC119870890-ZNF582	LOC119870890-ZNF582	intergenic_region	LOC119870890_3-ZNF582_3		-1	n.102303009C>G		-1	-1	-1	-1	-1	-1	0
chr1	103223195	G	C	PASS	0/1	5_prime_UTR_variant	MODIFIER	SYT5	SYT5	transcript	XM_038527830.1	protein_coding	1	c.-88G>C		-1	-1	-1	-1	-1	-1	1158
chr1	103223195	G	C	PASS	0/1	5_prime_UTR_variant	MODIFIER	SYT5	SYT5	transcript	XM_038527833.1	protein_coding	1	c.-88G>C		-1	-1	-1	-1	-1	-1	1158
chr1	103223195	G	C	PASS	0/1	5_prime_UTR_variant	MODIFIER	SYT5	SYT5	transcript	XM_038527834.1	protein_coding	1	c.-88G>C		-1	-1	-1	-1	-1	-1	1158
chr1	103223195	G	C	PASS	0/1	5_prime_UTR_variant	MODIFIER	SYT5	SYT5	transcript	XM_038527831.1	protein_coding	1	c.-87G>C		-1	-1	-1	-1	-1	-1	1158
chr1	103223195	G	C	PASS	0/1	5_prime_UTR_variant	MODIFIER	SYT5	SYT5	transcript	XM_038527832.1	protein_coding	1	c.-233G>C		-1	-1	-1	-1	-1	-1	1158
chr1	103223195	G	C	PASS	0/1	downstream_gene_variant	MODIFIER	PTPRH	PTPRH	transcript	XM_038527773.1	protein_coding	-1	c.*1193G>C		-1	-1	-1	-1	-1	-1	708
chr1	104821120	GGC	G	PASS	0/1	downstream_gene_variant	MODIFIER	LOC102151412_4	LOC102151412_4	transcript	XM_038527920.1	protein_coding	-1	c.*4354_*4355delGC		-1	-1	-1	-1	-1	-1	3701
chr1	104821120	GGC	G	PASS	0/1	intergenic_region	MODIFIER	LOC102151412_4-LOC119871023_2	LOC102151412_4-LOC119871023_2	intergenic_region	LOC102151412_4-LOC119871023_2		-1	n.104821121_104821122delGC		-1	-1	-1	-1	-1	-1	0
chr1	104821124	G	C	PASS	0/1	downstream_gene_variant	MODIFIER	LOC102151412_4	LOC102151412_4	transcript	XM_038527920.1	protein_coding	-1	c.*4357G>C		-1	-1	-1	-1	-1	-1	3704
chr1	104821124	G	C	PASS	0/1	intergenic_region	MODIFIER	LOC102151412_4-LOC119871023_2	LOC102151412_4-LOC119871023_2	intergenic_region	LOC102151412_4-LOC119871023_2		-1	n.104821124G>C		-1	-1	-1	-1	-1	-1	0
chr1	104821128	A	G	PASS	0/1	downstream_gene_variant	MODIFIER	LOC102151412_4	LOC102151412_4	transcript	XM_038527920.1	protein_coding	-1	c.*4361A>G		-1	-1	-1	-1	-1	-1	3708
chr1	104821128	A	G	PASS	0/1	intergenic_region	MODIFIER	LOC102151412_4-LOC119871023_2	LOC102151412_4-LOC119871023_2	intergenic_region	LOC102151412_4-LOC119871023_2		-1	n.104821128A>G		-1	-1	-1	-1	-1	-1	0
chr1	104821142	G	C	VQSRTrancheSNP99.90to100.00	0/1	downstream_gene_variant	MODIFIER	LOC102151412_4	LOC102151412_4	transcript	XM_038527920.1	protein_coding	-1	c.*4375G>C		-1	-1	-1	-1	-1	-1	3722
chr1	104821142	G	C	VQSRTrancheSNP99.90to100.00	0/1	intergenic_region	MODIFIER	LOC102151412_4-LOC119871023_2	LOC102151412_4-LOC119871023_2	intergenic_region	LOC102151412_4-LOC119871023_2		-1	n.104821142G>C		-1	-1	-1	-1	-1	-1	0
chr1	105778427	A	ACAC	PASS	0/1	intron_variant	MODIFIER	LOC119875920	LOC119875920	transcript	XM_038525537.1	protein_coding	4	c.238+665_238+666insGTG		-1	-1	-1	-1	-1	-1	0
chr1	106070641	G	A	PASS	0/1	intron_variant	MODIFIER	LOC611716	LOC611716	transcript	XM_038527994.1	protein_coding	3	c.576-5492G>A		-1	-1	-1	-1	-1	-1	0
chr1	106238647	A	ATTTAT	PASS	0/1	intron_variant	MODIFIER	ETFB	ETFB	transcript	XM_038528015.1	protein_coding	1	c.118-668_118-667insTTTAT		-1	-1	-1	-1	-1	-1	0
chr1	106238647	A	ATTTAT	PASS	0/1	intron_variant	MODIFIER	ETFB	ETFB	transcript	XM_038528014.1	protein_coding	1	c.58-668_58-667insTTTAT		-1	-1	-1	-1	-1	-1	0
chr1	106238647	A	ATTTAT	PASS	0/1	intron_variant	MODIFIER	ETFB	ETFB	transcript	XM_038528016.1	protein_coding	1	c.-21-668_-21-667insTTTAT		-1	-1	-1	-1	-1	-1	0
chr1	106675636	G	T	PASS	2025-01-01	upstream_gene_variant	MODIFIER	LOC119870314	LOC119870314	transcript	XM_038528056.1	protein_coding	-1	c.-79G>T		-1	-1	-1	-1	-1	-1	11
chr1	106675636	G	T	PASS	2025-01-01	downstream_gene_variant	MODIFIER	LOC119875999	LOC119875999	transcript	XM_038528054.1	protein_coding	-1	c.*1691G>T		-1	-1	-1	-1	-1	-1	1465
chr1	106675636	G	T	PASS	2025-01-01	intergenic_region	MODIFIER	LOC119875999-LOC119870314	LOC119875999-LOC119870314	intergenic_region	LOC119875999-LOC119870314_3		-1	n.106675636G>T		-1	-1	-1	-1	-1	-1	0
chr1	107177899	C	T	PASS	0/1	upstream_gene_variant	MODIFIER	IZUMO2	IZUMO2	transcript	XM_038528114.1	protein_coding	-1	c.-623C>T		-1	-1	-1	-1	-1	-1	591
chr1	107177899	C	T	PASS	0/1	upstream_gene_variant	MODIFIER	IZUMO2	IZUMO2	transcript	XM_038528117.1	protein_coding	-1	c.-623C>T		-1	-1	-1	-1	-1	-1	591
chr1	107177899	C	T	PASS	0/1	upstream_gene_variant	MODIFIER	IZUMO2	IZUMO2	transcript	XM_038528119.1	protein_coding	-1	c.-623C>T		-1	-1	-1	-1	-1	-1	591
chr1	107177899	C	T	PASS	0/1	upstream_gene_variant	MODIFIER	IZUMO2	IZUMO2	transcript	XM_038528122.1	protein_coding	-1	c.-623C>T		-1	-1	-1	-1	-1	-1	591
chr1	107177899	C	T	PASS	0/1	upstream_gene_variant	MODIFIER	IZUMO2	IZUMO2	transcript	XM_038528123.1	protein_coding	-1	c.-623C>T		-1	-1	-1	-1	-1	-1	591
chr1	107177899	C	T	PASS	0/1	upstream_gene_variant	MODIFIER	IZUMO2	IZUMO2	transcript	XM_038528124.1	protein_coding	-1	c.-623C>T		-1	-1	-1	-1	-1	-1	591
chr1	107177899	C	T	PASS	0/1	upstream_gene_variant	MODIFIER	IZUMO2	IZUMO2	transcript	XM_038528116.1	protein_coding	-1	c.-623C>T		-1	-1	-1	-1	-1	-1	591
chr1	107177899	C	T	PASS	0/1	upstream_gene_variant	MODIFIER	IZUMO2	IZUMO2	transcript	XM_038528120.1	protein_coding	-1	c.-623C>T		-1	-1	-1	-1	-1	-1	591
chr1	107177899	C	T	PASS	0/1	upstream_gene_variant	MODIFIER	IZUMO2	IZUMO2	transcript	XM_038528121.1	protein_coding	-1	c.-623C>T		-1	-1	-1	-1	-1	-1	591
chr1	107177899	C	T	PASS	0/1	upstream_gene_variant	MODIFIER	IZUMO2	IZUMO2	transcript	XM_038528115.1	protein_coding	-1	c.-623C>T		-1	-1	-1	-1	-1	-1	591
chr1	107177899	C	T	PASS	0/1	intergenic_region	MODIFIER	MYH14-IZUMO2	MYH14-IZUMO2	intergenic_region	MYH14_3-IZUMO2_3		-1	n.107177899C>T		-1	-1	-1	-1	-1	-1	0
chr1	107825406	G	A	PASS	0/1	upstream_gene_variant	MODIFIER	SLC6A16	SLC6A16	transcript	XM_038528259.1	protein_coding	-1	c.-688G>A		-1	-1	-1	-1	-1	-1	678
chr1	107825406	G	A	PASS	0/1	upstream_gene_variant	MODIFIER	SLC6A16	SLC6A16	transcript	XM_038528270.1	protein_coding	-1	c.-688G>A		-1	-1	-1	-1	-1	-1	678
chr1	107825406	G	A	PASS	0/1	upstream_gene_variant	MODIFIER	SLC6A16	SLC6A16	transcript	XM_038528269.1	protein_coding	-1	c.-688G>A		-1	-1	-1	-1	-1	-1	678
chr1	107825406	G	A	PASS	0/1	upstream_gene_variant	MODIFIER	SLC6A16	SLC6A16	transcript	XR_005354520.1	pseudogene	-1	n.-678G>A		-1	-1	-1	-1	-1	-1	678
chr1	107825406	G	A	PASS	0/1	upstream_gene_variant	MODIFIER	SLC6A16	SLC6A16	transcript	XM_038528260.1	protein_coding	-1	c.-688G>A		-1	-1	-1	-1	-1	-1	678
chr1	107825406	G	A	PASS	0/1	upstream_gene_variant	MODIFIER	SLC6A16	SLC6A16	transcript	XM_038528261.1	protein_coding	-1	c.-688G>A		-1	-1	-1	-1	-1	-1	678
chr1	107825406	G	A	PASS	0/1	upstream_gene_variant	MODIFIER	SLC6A16	SLC6A16	transcript	XM_038528262.1	protein_coding	-1	c.-688G>A		-1	-1	-1	-1	-1	-1	678
chr1	107825406	G	A	PASS	0/1	upstream_gene_variant	MODIFIER	SLC6A16	SLC6A16	transcript	XM_038528263.1	protein_coding	-1	c.-688G>A		-1	-1	-1	-1	-1	-1	678
chr1	107825406	G	A	PASS	0/1	upstream_gene_variant	MODIFIER	SLC6A16	SLC6A16	transcript	XM_038528264.1	protein_coding	-1	c.-688G>A		-1	-1	-1	-1	-1	-1	678
chr1	107825406	G	A	PASS	0/1	upstream_gene_variant	MODIFIER	SLC6A16	SLC6A16	transcript	XM_038528265.1	protein_coding	-1	c.-688G>A		-1	-1	-1	-1	-1	-1	678
chr1	107825406	G	A	PASS	0/1	upstream_gene_variant	MODIFIER	SLC6A16	SLC6A16	transcript	XM_038528266.1	protein_coding	-1	c.-688G>A		-1	-1	-1	-1	-1	-1	678
chr1	107825406	G	A	PASS	0/1	upstream_gene_variant	MODIFIER	SLC6A16	SLC6A16	transcript	XM_038528268.1	protein_coding	-1	c.-875G>A		-1	-1	-1	-1	-1	-1	689
chr1	107825406	G	A	PASS	0/1	upstream_gene_variant	MODIFIER	SLC6A16	SLC6A16	transcript	XM_038528267.1	protein_coding	-1	c.-872G>A		-1	-1	-1	-1	-1	-1	707
chr1	107825406	G	A	PASS	0/1	intergenic_region	MODIFIER	CD37-SLC6A16	CD37-SLC6A16	intergenic_region	CD37_3-SLC6A16_3		-1	n.107825406G>A		-1	-1	-1	-1	-1	-1	0
chr1	112489068	C	A	PASS	0/1	intergenic_region	MODIFIER	CAECAM1-CEACAM28	CAECAM1-CEACAM28	intergenic_region	CAECAM1_3-CEACAM28_3		-1	n.112489068C>A		-1	-1	-1	-1	-1	-1	0
chr1	117096736	C	A	VQSRTrancheSNP99.90to100.00	0/1	5_prime_UTR_variant	MODIFIER	ZNF382	ZNF382	transcript	XM_038529058.1	protein_coding	1	c.-376C>A		-1	-1	-1	-1	-1	-1	4465
chr1	117096736	C	A	VQSRTrancheSNP99.90to100.00	0/1	5_prime_UTR_variant	MODIFIER	ZNF382	ZNF382	transcript	XM_038529062.1	protein_coding	1	c.-354C>A		-1	-1	-1	-1	-1	-1	2243
chr1	117096736	C	A	VQSRTrancheSNP99.90to100.00	0/1	upstream_gene_variant	MODIFIER	ZNF529	ZNF529	transcript	XM_038529151.1	protein_coding	-1	c.-2500G>T		-1	-1	-1	-1	-1	-1	463
chr1	117096736	C	A	VQSRTrancheSNP99.90to100.00	0/1	upstream_gene_variant	MODIFIER	ZNF529	ZNF529	transcript	XM_038529152.1	protein_coding	-1	c.-1978G>T		-1	-1	-1	-1	-1	-1	463
chr1	117096736	C	A	VQSRTrancheSNP99.90to100.00	0/1	upstream_gene_variant	MODIFIER	ZNF529	ZNF529	transcript	XM_038529153.1	protein_coding	-1	c.-1867G>T		-1	-1	-1	-1	-1	-1	463
chr1	117096736	C	A	VQSRTrancheSNP99.90to100.00	0/1	upstream_gene_variant	MODIFIER	ZNF529	ZNF529	transcript	XM_038529154.1	protein_coding	-1	c.-1741G>T		-1	-1	-1	-1	-1	-1	463
chr1	117096736	C	A	VQSRTrancheSNP99.90to100.00	0/1	upstream_gene_variant	MODIFIER	ZNF529	ZNF529	transcript	XM_038529155.1	protein_coding	-1	c.-2023G>T		-1	-1	-1	-1	-1	-1	463
chr1	117096736	C	A	VQSRTrancheSNP99.90to100.00	0/1	upstream_gene_variant	MODIFIER	ZNF382	ZNF382	transcript	XM_038529056.1	protein_coding	-1	c.-563C>A		-1	-1	-1	-1	-1	-1	330
chr1	117096736	C	A	VQSRTrancheSNP99.90to100.00	0/1	upstream_gene_variant	MODIFIER	ZNF382	ZNF382	transcript	XM_038529061.1	protein_coding	-1	c.-541C>A		-1	-1	-1	-1	-1	-1	331
chr1	117096736	C	A	VQSRTrancheSNP99.90to100.00	0/1	intron_variant	MODIFIER	ZNF382	ZNF382	transcript	XM_038529052.1	protein_coding	1	c.202+583C>A		-1	-1	-1	-1	-1	-1	0
chr1	117096736	C	A	VQSRTrancheSNP99.90to100.00	0/1	intron_variant	MODIFIER	ZNF382	ZNF382	transcript	XM_038529066.1	protein_coding	1	c.-65-2178C>A		-1	-1	-1	-1	-1	-1	0
chr1	117096736	C	A	VQSRTrancheSNP99.90to100.00	0/1	intron_variant	MODIFIER	ZNF382	ZNF382	transcript	XM_038529057.1	protein_coding	1	c.-87-2178C>A		-1	-1	-1	-1	-1	-1	0
chr1	117096736	C	A	VQSRTrancheSNP99.90to100.00	0/1	intron_variant	MODIFIER	ZNF382	ZNF382	transcript	XM_038529063.1	protein_coding	1	c.-65-2178C>A		-1	-1	-1	-1	-1	-1	0
chr1	117096736	C	A	VQSRTrancheSNP99.90to100.00	0/1	intron_variant	MODIFIER	ZNF382	ZNF382	transcript	XM_038529065.1	protein_coding	1	c.-66+377C>A		-1	-1	-1	-1	-1	-1	0
chr1	117096736	C	A	VQSRTrancheSNP99.90to100.00	0/1	intron_variant	MODIFIER	ZNF382	ZNF382	transcript	XM_038529054.1	protein_coding	1	c.-88+377C>A		-1	-1	-1	-1	-1	-1	0
chr1	117096736	C	A	VQSRTrancheSNP99.90to100.00	0/1	intron_variant	MODIFIER	ZNF382	ZNF382	transcript	XM_038529060.1	protein_coding	1	c.-66+377C>A		-1	-1	-1	-1	-1	-1	0
chr1	117096736	C	A	VQSRTrancheSNP99.90to100.00	0/1	intron_variant	MODIFIER	ZNF382	ZNF382	transcript	XM_038529067.1	protein_coding	1	c.-66+381C>A		-1	-1	-1	-1	-1	-1	0
chr1	117096736	C	A	VQSRTrancheSNP99.90to100.00	0/1	intron_variant	MODIFIER	ZNF382	ZNF382	transcript	XM_038529055.1	protein_coding	1	c.-88+381C>A		-1	-1	-1	-1	-1	-1	0
chr1	117096736	C	A	VQSRTrancheSNP99.90to100.00	0/1	intron_variant	MODIFIER	ZNF382	ZNF382	transcript	XM_038529053.1	protein_coding	1	c.-88+226C>A		-1	-1	-1	-1	-1	-1	0
chr1	117096736	C	A	VQSRTrancheSNP99.90to100.00	0/1	intron_variant	MODIFIER	ZNF382	ZNF382	transcript	XM_038529059.1	protein_coding	1	c.-66+226C>A		-1	-1	-1	-1	-1	-1	0
chr1	117096736	C	A	VQSRTrancheSNP99.90to100.00	0/1	intron_variant	MODIFIER	ZNF382	ZNF382	transcript	XM_038529064.1	protein_coding	1	c.-66+226C>A		-1	-1	-1	-1	-1	-1	0
chr1	117265591	A	C	PASS	0/1	intron_variant	MODIFIER	LOC111090511	LOC111090511	transcript	XR_005354708.1	pseudogene	3	n.669+761T>G		-1	-1	-1	-1	-1	-1	0
chr1	117265591	A	C	PASS	0/1	intron_variant	MODIFIER	LOC111090511	LOC111090511	transcript	XR_005354709.1	pseudogene	3	n.672+761T>G		-1	-1	-1	-1	-1	-1	0
chr1	117694198	G	A	PASS	0/1	downstream_gene_variant	MODIFIER	ARHGAP33	ARHGAP33	transcript	XM_038529254.1	protein_coding	-1	c.*2915C>T		-1	-1	-1	-1	-1	-1	2530
chr1	117694198	G	A	PASS	0/1	intron_variant	MODIFIER	LOC100684931	LOC100684931	transcript	XM_038529255.1	protein_coding	7	c.941+114G>A		-1	-1	-1	-1	-1	-1	0
chr1	117694198	G	A	PASS	0/1	intron_variant	MODIFIER	LOC100684931	LOC100684931	transcript	XM_038529259.1	protein_coding	7	c.941+114G>A		-1	-1	-1	-1	-1	-1	0
chr1	117694198	G	A	PASS	0/1	intron_variant	MODIFIER	LOC100684931	LOC100684931	transcript	XM_038529261.1	protein_coding	7	c.941+114G>A		-1	-1	-1	-1	-1	-1	0
chr1	117694198	G	A	PASS	0/1	intron_variant	MODIFIER	LOC100684931	LOC100684931	transcript	XM_038529256.1	protein_coding	7	c.941+114G>A		-1	-1	-1	-1	-1	-1	0
chr1	117694198	G	A	PASS	0/1	intron_variant	MODIFIER	LOC100684931	LOC100684931	transcript	XM_038529257.1	protein_coding	7	c.941+114G>A		-1	-1	-1	-1	-1	-1	0
chr1	117694198	G	A	PASS	0/1	intron_variant	MODIFIER	LOC100684931	LOC100684931	transcript	XM_038529258.1	protein_coding	7	c.941+114G>A		-1	-1	-1	-1	-1	-1	0
chr1	117694198	G	A	PASS	0/1	intron_variant	MODIFIER	LOC100684931	LOC100684931	transcript	XM_038529260.1	protein_coding	8	c.539+114G>A		-1	-1	-1	-1	-1	-1	0
chr1	119693312	G	C	PASS	0/1	missense_variant	MODERATE	CEBPA	CEBPA	transcript	XM_038529448.1	protein_coding	1	c.619G>C	p.Ala207Pro	704	2584	619	1131	207	376	0
chr1	119693312	G	C	PASS	0/1	downstream_gene_variant	MODIFIER	LOC119870060	LOC119870060	transcript	XR_005353234.1	pseudogene	-1	n.*4856G>C		-1	-1	-1	-1	-1	-1	4856
chr1	119693312	G	C	PASS	0/1	downstream_gene_variant	MODIFIER	LOC119870060	LOC119870060	transcript	XR_005353233.1	pseudogene	-1	n.*4856G>C		-1	-1	-1	-1	-1	-1	4856
chr1	122371266	C	T	PASS	0/1	intron_variant	MODIFIER	LOC119870687_2	LOC119870687_2	transcript	XR_005353241.1	pseudogene	2	n.214+2015G>A		-1	-1	-1	-1	-1	-1	0
chr1	122447664	G	A	PASS	0/1	intron_variant	MODIFIER	URI1	URI1	transcript	XM_038529531.1	protein_coding	3	c.447-6441C>T		-1	-1	-1	-1	-1	-1	0
chr1	122447664	G	A	PASS	0/1	intron_variant	MODIFIER	URI1	URI1	transcript	XM_038529533.1	protein_coding	2	c.141-6441C>T		-1	-1	-1	-1	-1	-1	0
chr1	122447664	G	A	PASS	0/1	intron_variant	MODIFIER	URI1	URI1	transcript	XM_038529532.1	protein_coding	3	c.399-6441C>T		-1	-1	-1	-1	-1	-1	0
chr1	122831841	C	T	PASS	0/1	intergenic_region	MODIFIER	VSTM2B-LOC102154158	VSTM2B-LOC102154158	intergenic_region	VSTM2B_3-LOC102154158_3		-1	n.122831841C>T		-1	-1	-1	-1	-1	-1	0
chr1	122922196	C	T	PASS	0/1	downstream_gene_variant	MODIFIER	UQCRFS1	UQCRFS1	transcript	XM_038529554.1	protein_coding	-1	c.*4416C>T		-1	-1	-1	-1	-1	-1	4143
chr1	122922196	C	T	PASS	0/1	intergenic_region	MODIFIER	UQCRFS1-MIR578	UQCRFS1-MIR578	intergenic_region	UQCRFS1_3-MIR578_3		-1	n.122922196C>T		-1	-1	-1	-1	-1	-1	0
chr1	123100264	TACAA	T	PASS	0/1	intergenic_region	MODIFIER	UQCRFS1-MIR578	UQCRFS1-MIR578	intergenic_region	UQCRFS1_3-MIR578_3		-1	n.123100265_123100268delACAA		-1	-1	-1	-1	-1	-1	0
chr1	123150847	A	G	PASS	0/1	intergenic_region	MODIFIER	UQCRFS1-MIR578	UQCRFS1-MIR578	intergenic_region	UQCRFS1_3-MIR578_3		-1	n.123150847A>G		-1	-1	-1	-1	-1	-1	0
chr1	123204971	G	A	PASS	0/1	intergenic_region	MODIFIER	UQCRFS1-MIR578	UQCRFS1-MIR578	intergenic_region	UQCRFS1_3-MIR578_3		-1	n.123204971G>A		-1	-1	-1	-1	-1	-1	0
chr1	123273470	A	G	PASS	0/1	intergenic_region	MODIFIER	UQCRFS1-MIR578	UQCRFS1-MIR578	intergenic_region	UQCRFS1_3-MIR578_3		-1	n.123273470A>G		-1	-1	-1	-1	-1	-1	0
chr2	8171	C	T	PASS	0/1	intergenic_region	MODIFIER	CHR_START-LOC100687763	CHR_START-LOC100687763	intergenic_region	CHR_START-LOC100687763_3		-1	n.8171C>T		-1	-1	-1	-1	-1	-1	0
chr2	60935	C	T	PASS	0/1	intergenic_region	MODIFIER	CHR_START-LOC100687763	CHR_START-LOC100687763	intergenic_region	CHR_START-LOC100687763_3		-1	n.60935C>T		-1	-1	-1	-1	-1	-1	0
chr2	115982	C	T	PASS	0/1	intergenic_region	MODIFIER	CHR_START-LOC100687763	CHR_START-LOC100687763	intergenic_region	CHR_START-LOC100687763_3		-1	n.115982C>T		-1	-1	-1	-1	-1	-1	0
chr2	404339	G	A	PASS	0/1	intergenic_region	MODIFIER	LOC100687763-LOC100856010	LOC100687763-LOC100856010	intergenic_region	LOC100687763_3-LOC100856010_3		-1	n.404339G>A		-1	-1	-1	-1	-1	-1	0
chr2	596540	G	A	PASS	0/1	intergenic_region	MODIFIER	LOC100687763-LOC100856010	LOC100687763-LOC100856010	intergenic_region	LOC100687763_3-LOC100856010_3		-1	n.596540G>A		-1	-1	-1	-1	-1	-1	0
chr2	1384734	C	T	PASS	0/1	intron_variant	MODIFIER	LOC102152672	LOC102152672	transcript	XR_005355127.1	pseudogene	3	n.481+91098G>A		-1	-1	-1	-1	-1	-1	0
chr2	1384734	C	T	PASS	0/1	intron_variant	MODIFIER	LOC102152672	LOC102152672	transcript	XR_005355128.1	pseudogene	3	n.481+91098G>A		-1	-1	-1	-1	-1	-1	0
chr2	1384734	C	T	PASS	0/1	intron_variant	MODIFIER	LOC102152672	LOC102152672	transcript	XR_005355124.1	pseudogene	3	n.482-17854G>A		-1	-1	-1	-1	-1	-1	0
chr2	1384734	C	T	PASS	0/1	intron_variant	MODIFIER	LOC102152672	LOC102152672	transcript	XR_005355130.1	pseudogene	3	n.482-799G>A		-1	-1	-1	-1	-1	-1	0
chr2	1384734	C	T	PASS	0/1	intron_variant	MODIFIER	LOC102152672	LOC102152672	transcript	XR_005355131.1	pseudogene	3	n.482-805G>A		-1	-1	-1	-1	-1	-1	0
chr2	1384734	C	T	PASS	0/1	intron_variant	MODIFIER	LOC102152672	LOC102152672	transcript	XR_005355135.1	pseudogene	3	n.482-799G>A		-1	-1	-1	-1	-1	-1	0
chr2	1414335	G	GGGATCC	PASS	0/1	downstream_gene_variant	MODIFIER	LOC102152672	LOC102152672	transcript	XR_005355129.1	pseudogene	-1	n.*4788_*4789insGGATCC		-1	-1	-1	-1	-1	-1	4788
chr2	1414335	G	GGGATCC	PASS	0/1	intron_variant	MODIFIER	LOC102152672	LOC102152672	transcript	XR_005355127.1	pseudogene	3	n.481+61496_481+61497insGGATCC		-1	-1	-1	-1	-1	-1	0
chr2	1414335	G	GGGATCC	PASS	0/1	intron_variant	MODIFIER	LOC102152672	LOC102152672	transcript	XR_005355128.1	pseudogene	3	n.481+61496_481+61497insGGATCC		-1	-1	-1	-1	-1	-1	0
chr2	1414335	G	GGGATCC	PASS	0/1	intron_variant	MODIFIER	LOC102152672	LOC102152672	transcript	XR_005355124.1	pseudogene	3	n.482-47456_482-47455insGGATCC		-1	-1	-1	-1	-1	-1	0
chr2	1414335	G	GGGATCC	PASS	0/1	intron_variant	MODIFIER	LOC102152672	LOC102152672	transcript	XR_005355130.1	pseudogene	3	n.482-30401_482-30400insGGATCC		-1	-1	-1	-1	-1	-1	0
chr2	1414335	G	GGGATCC	PASS	0/1	intron_variant	MODIFIER	LOC102152672	LOC102152672	transcript	XR_005355131.1	pseudogene	3	n.482-30407_482-30406insGGATCC		-1	-1	-1	-1	-1	-1	0
chr2	1414335	G	GGGATCC	PASS	0/1	intron_variant	MODIFIER	LOC102152672	LOC102152672	transcript	XR_005355135.1	pseudogene	3	n.482-30401_482-30400insGGATCC		-1	-1	-1	-1	-1	-1	0
chr2	1414335	G	GGGATCC	PASS	0/1	intron_variant	MODIFIER	LOC102152672	LOC102152672	transcript	XR_005355138.1	pseudogene	3	n.482-21147_482-21146insGGATCC		-1	-1	-1	-1	-1	-1	0
chr2	1414335	G	GGGATCC	PASS	0/1	intragenic_variant	MODIFIER	LOC487072	LOC487072	gene_variant	LOC487072_3		-1	n.1414335_1414336insGGATCC		-1	-1	-1	-1	-1	-1	0
chr2	1414337	T	TGGGTGGCGCAGCGGTTTGGCGCCTGCCTTTGGCCC	PASS	0/1	downstream_gene_variant	MODIFIER	LOC102152672	LOC102152672	transcript	XR_005355129.1	pseudogene	-1	n.*4786_*4787insGGGCCAAAGGCAGGCGCCAAACCGCTGCGCCACCC		-1	-1	-1	-1	-1	-1	4786
chr2	1414337	T	TGGGTGGCGCAGCGGTTTGGCGCCTGCCTTTGGCCC	PASS	0/1	intron_variant	MODIFIER	LOC102152672	LOC102152672	transcript	XR_005355127.1	pseudogene	3	n.481+61494_481+61495insGGGCCAAAGGCAGGCGCCAAACCGCTGCGCCACCC		-1	-1	-1	-1	-1	-1	0
chr2	1414337	T	TGGGTGGCGCAGCGGTTTGGCGCCTGCCTTTGGCCC	PASS	0/1	intron_variant	MODIFIER	LOC102152672	LOC102152672	transcript	XR_005355128.1	pseudogene	3	n.481+61494_481+61495insGGGCCAAAGGCAGGCGCCAAACCGCTGCGCCACCC		-1	-1	-1	-1	-1	-1	0
chr2	1414337	T	TGGGTGGCGCAGCGGTTTGGCGCCTGCCTTTGGCCC	PASS	0/1	intron_variant	MODIFIER	LOC102152672	LOC102152672	transcript	XR_005355124.1	pseudogene	3	n.482-47458_482-47457insGGGCCAAAGGCAGGCGCCAAACCGCTGCGCCACCC		-1	-1	-1	-1	-1	-1	0
chr2	1414337	T	TGGGTGGCGCAGCGGTTTGGCGCCTGCCTTTGGCCC	PASS	0/1	intron_variant	MODIFIER	LOC102152672	LOC102152672	transcript	XR_005355130.1	pseudogene	3	n.482-30403_482-30402insGGGCCAAAGGCAGGCGCCAAACCGCTGCGCCACCC		-1	-1	-1	-1	-1	-1	0
chr2	1414337	T	TGGGTGGCGCAGCGGTTTGGCGCCTGCCTTTGGCCC	PASS	0/1	intron_variant	MODIFIER	LOC102152672	LOC102152672	transcript	XR_005355131.1	pseudogene	3	n.482-30409_482-30408insGGGCCAAAGGCAGGCGCCAAACCGCTGCGCCACCC		-1	-1	-1	-1	-1	-1	0
chr2	1414337	T	TGGGTGGCGCAGCGGTTTGGCGCCTGCCTTTGGCCC	PASS	0/1	intron_variant	MODIFIER	LOC102152672	LOC102152672	transcript	XR_005355135.1	pseudogene	3	n.482-30403_482-30402insGGGCCAAAGGCAGGCGCCAAACCGCTGCGCCACCC		-1	-1	-1	-1	-1	-1	0
chr2	1414337	T	TGGGTGGCGCAGCGGTTTGGCGCCTGCCTTTGGCCC	PASS	0/1	intron_variant	MODIFIER	LOC102152672	LOC102152672	transcript	XR_005355138.1	pseudogene	3	n.482-21149_482-21148insGGGCCAAAGGCAGGCGCCAAACCGCTGCGCCACCC		-1	-1	-1	-1	-1	-1	0
chr2	1414337	T	TGGGTGGCGCAGCGGTTTGGCGCCTGCCTTTGGCCC	PASS	0/1	intragenic_variant	MODIFIER	LOC487072	LOC487072	gene_variant	LOC487072_3		-1	n.1414337_1414338insGGGTGGCGCAGCGGTTTGGCGCCTGCCTTTGGCCC		-1	-1	-1	-1	-1	-1	0
chr2	1864884	AT	A	ReadPosRankSum-2	0/1	intron_variant	MODIFIER	CCNY	CCNY	transcript	XM_038529663.1	protein_coding	1	c.7-9882delA		-1	-1	-1	-1	-1	-1	0
chr2	1864884	AT	A	ReadPosRankSum-2	0/1	intron_variant	MODIFIER	CCNY	CCNY	transcript	XM_038529666.1	protein_coding	2	c.-75-9882delA		-1	-1	-1	-1	-1	-1	0
chr2	1864884	AT	A	ReadPosRankSum-2	0/1	intron_variant	MODIFIER	CCNY	CCNY	transcript	XM_038529664.1	protein_coding	2	c.-75-9882delA		-1	-1	-1	-1	-1	-1	0
chr2	1864884	AT	A	ReadPosRankSum-2	0/1	intron_variant	MODIFIER	CCNY	CCNY	transcript	XM_038529665.1	protein_coding	3	c.-75-9882delA		-1	-1	-1	-1	-1	-1	0
chr2	2126971	TAACA	T	PASS	0/1	intron_variant	MODIFIER	CUL2	CUL2	transcript	XM_038529668.1	protein_coding	2	c.-22-8117_-22-8114delAACA		-1	-1	-1	-1	-1	-1	0
chr2	2126971	TAACA	T	PASS	0/1	intron_variant	MODIFIER	CUL2	CUL2	transcript	XM_038529677.1	protein_coding	2	c.-22-8117_-22-8114delAACA		-1	-1	-1	-1	-1	-1	0
chr2	2126971	TAACA	T	PASS	0/1	intron_variant	MODIFIER	CUL2	CUL2	transcript	XM_038529670.1	protein_coding	3	c.-22-8117_-22-8114delAACA		-1	-1	-1	-1	-1	-1	0
chr2	2126971	TAACA	T	PASS	0/1	intron_variant	MODIFIER	CUL2	CUL2	transcript	XM_038529673.1	protein_coding	2	c.-22-8117_-22-8114delAACA		-1	-1	-1	-1	-1	-1	0
chr2	2126971	TAACA	T	PASS	0/1	intron_variant	MODIFIER	CUL2	CUL2	transcript	XM_038529672.1	protein_coding	2	c.-22-8117_-22-8114delAACA		-1	-1	-1	-1	-1	-1	0
chr2	2126971	TAACA	T	PASS	0/1	intron_variant	MODIFIER	CUL2	CUL2	transcript	XM_038529671.1	protein_coding	3	c.-22-8117_-22-8114delAACA		-1	-1	-1	-1	-1	-1	0
chr2	2126971	TAACA	T	PASS	0/1	intron_variant	MODIFIER	CUL2	CUL2	transcript	XM_038529676.1	protein_coding	1	c.-22-8117_-22-8114delAACA		-1	-1	-1	-1	-1	-1	0
chr2	2126971	TAACA	T	PASS	0/1	intron_variant	MODIFIER	CUL2	CUL2	transcript	XM_038529669.1	protein_coding	1	c.-22-8117_-22-8114delAACA		-1	-1	-1	-1	-1	-1	0
chr2	2126971	TAACA	T	PASS	0/1	intron_variant	MODIFIER	CUL2	CUL2	transcript	XM_038529674.1	protein_coding	1	c.-22-8117_-22-8114delAACA		-1	-1	-1	-1	-1	-1	0
chr2	2126971	TAACA	T	PASS	0/1	intron_variant	MODIFIER	CUL2	CUL2	transcript	XM_038529675.1	protein_coding	1	c.-23+6359_-23+6362delAACA		-1	-1	-1	-1	-1	-1	0
chr2	2283995	G	C	PASS	0/1	upstream_gene_variant	MODIFIER	LOC111094492	LOC111094492	transcript	XR_005354923.1	pseudogene	-1	n.-425C>G		-1	-1	-1	-1	-1	-1	425
chr2	2283995	G	C	PASS	0/1	intergenic_region	MODIFIER	LOC111094492-LOC119871071	LOC111094492-LOC119871071	intergenic_region	LOC111094492_3-LOC119871071_3		-1	n.2283995G>C		-1	-1	-1	-1	-1	-1	0
chr2	2284006	G	T	PASS	0/1	upstream_gene_variant	MODIFIER	LOC111094492	LOC111094492	transcript	XR_005354923.1	pseudogene	-1	n.-436C>A		-1	-1	-1	-1	-1	-1	436
chr2	2284006	G	T	PASS	0/1	intergenic_region	MODIFIER	LOC111094492-LOC119871071	LOC111094492-LOC119871071	intergenic_region	LOC111094492_3-LOC119871071_3		-1	n.2284006G>T		-1	-1	-1	-1	-1	-1	0
chr2	2626318	TGCTG	T	ReadPosRankSum-2	0/1	intron_variant	MODIFIER	PARD3	PARD3	transcript	XM_038529678.1	protein_coding	2	c.223-4155_223-4152delGCTG		-1	-1	-1	-1	-1	-1	0
chr2	2626318	TGCTG	T	ReadPosRankSum-2	0/1	intron_variant	MODIFIER	PARD3	PARD3	transcript	XM_038529679.1	protein_coding	2	c.223-4155_223-4152delGCTG		-1	-1	-1	-1	-1	-1	0
chr2	2626318	TGCTG	T	ReadPosRankSum-2	0/1	intron_variant	MODIFIER	PARD3	PARD3	transcript	XM_038529684.1	protein_coding	2	c.223-4155_223-4152delGCTG		-1	-1	-1	-1	-1	-1	0
chr2	2626318	TGCTG	T	ReadPosRankSum-2	0/1	intron_variant	MODIFIER	PARD3	PARD3	transcript	XM_038529686.1	protein_coding	2	c.223-4155_223-4152delGCTG		-1	-1	-1	-1	-1	-1	0
chr2	2626318	TGCTG	T	ReadPosRankSum-2	0/1	intron_variant	MODIFIER	PARD3	PARD3	transcript	XM_038529688.1	protein_coding	2	c.223-4155_223-4152delGCTG		-1	-1	-1	-1	-1	-1	0
chr2	2626318	TGCTG	T	ReadPosRankSum-2	0/1	intron_variant	MODIFIER	PARD3	PARD3	transcript	XM_038529689.1	protein_coding	2	c.223-4155_223-4152delGCTG		-1	-1	-1	-1	-1	-1	0
chr2	2626318	TGCTG	T	ReadPosRankSum-2	0/1	intron_variant	MODIFIER	PARD3	PARD3	transcript	XM_038529690.1	protein_coding	2	c.223-4155_223-4152delGCTG		-1	-1	-1	-1	-1	-1	0
chr2	2626318	TGCTG	T	ReadPosRankSum-2	0/1	intron_variant	MODIFIER	PARD3	PARD3	transcript	XM_038529692.1	protein_coding	2	c.223-4155_223-4152delGCTG		-1	-1	-1	-1	-1	-1	0
chr2	2626318	TGCTG	T	ReadPosRankSum-2	0/1	intron_variant	MODIFIER	PARD3	PARD3	transcript	XM_038529695.1	protein_coding	2	c.223-4155_223-4152delGCTG		-1	-1	-1	-1	-1	-1	0
chr2	2626318	TGCTG	T	ReadPosRankSum-2	0/1	intron_variant	MODIFIER	PARD3	PARD3	transcript	XM_038529696.1	protein_coding	2	c.223-4155_223-4152delGCTG		-1	-1	-1	-1	-1	-1	0
chr2	2626318	TGCTG	T	ReadPosRankSum-2	0/1	intron_variant	MODIFIER	PARD3	PARD3	transcript	XM_038529698.1	protein_coding	2	c.223-4155_223-4152delGCTG		-1	-1	-1	-1	-1	-1	0
chr2	2626318	TGCTG	T	ReadPosRankSum-2	0/1	intron_variant	MODIFIER	PARD3	PARD3	transcript	XM_038529699.1	protein_coding	2	c.223-4155_223-4152delGCTG		-1	-1	-1	-1	-1	-1	0
chr2	2626318	TGCTG	T	ReadPosRankSum-2	0/1	intron_variant	MODIFIER	PARD3	PARD3	transcript	XM_038529702.1	protein_coding	2	c.223-4155_223-4152delGCTG		-1	-1	-1	-1	-1	-1	0
chr2	2626318	TGCTG	T	ReadPosRankSum-2	0/1	intron_variant	MODIFIER	PARD3	PARD3	transcript	XM_038529701.1	protein_coding	2	c.223-4155_223-4152delGCTG		-1	-1	-1	-1	-1	-1	0
chr2	2626318	TGCTG	T	ReadPosRankSum-2	0/1	intron_variant	MODIFIER	PARD3	PARD3	transcript	XM_038529680.1	protein_coding	2	c.223-4155_223-4152delGCTG		-1	-1	-1	-1	-1	-1	0
chr2	2626318	TGCTG	T	ReadPosRankSum-2	0/1	intron_variant	MODIFIER	PARD3	PARD3	transcript	XM_038529682.1	protein_coding	2	c.223-4155_223-4152delGCTG		-1	-1	-1	-1	-1	-1	0
chr2	2626318	TGCTG	T	ReadPosRankSum-2	0/1	intron_variant	MODIFIER	PARD3	PARD3	transcript	XM_038529683.1	protein_coding	2	c.223-4155_223-4152delGCTG		-1	-1	-1	-1	-1	-1	0
chr2	2626318	TGCTG	T	ReadPosRankSum-2	0/1	intron_variant	MODIFIER	PARD3	PARD3	transcript	XM_038529685.1	protein_coding	2	c.223-4155_223-4152delGCTG		-1	-1	-1	-1	-1	-1	0
chr2	2626318	TGCTG	T	ReadPosRankSum-2	0/1	intron_variant	MODIFIER	PARD3	PARD3	transcript	XM_038529687.1	protein_coding	2	c.223-4155_223-4152delGCTG		-1	-1	-1	-1	-1	-1	0
chr2	2626318	TGCTG	T	ReadPosRankSum-2	0/1	intron_variant	MODIFIER	PARD3	PARD3	transcript	XM_038529693.1	protein_coding	2	c.223-4155_223-4152delGCTG		-1	-1	-1	-1	-1	-1	0
chr2	2626318	TGCTG	T	ReadPosRankSum-2	0/1	intron_variant	MODIFIER	PARD3	PARD3	transcript	XM_038529694.1	protein_coding	2	c.223-4155_223-4152delGCTG		-1	-1	-1	-1	-1	-1	0
chr2	2626318	TGCTG	T	ReadPosRankSum-2	0/1	intron_variant	MODIFIER	PARD3	PARD3	transcript	XM_038529697.1	protein_coding	2	c.223-4155_223-4152delGCTG		-1	-1	-1	-1	-1	-1	0
chr2	2626318	TGCTG	T	ReadPosRankSum-2	0/1	intron_variant	MODIFIER	PARD3	PARD3	transcript	XM_038529703.1	protein_coding	2	c.223-4155_223-4152delGCTG		-1	-1	-1	-1	-1	-1	0
chr2	2626318	TGCTG	T	ReadPosRankSum-2	0/1	intron_variant	MODIFIER	PARD3	PARD3	transcript	XM_038529704.1	protein_coding	2	c.223-4155_223-4152delGCTG		-1	-1	-1	-1	-1	-1	0
chr2	2626318	TGCTG	T	ReadPosRankSum-2	0/1	intron_variant	MODIFIER	PARD3	PARD3	transcript	XM_038529691.1	protein_coding	2	c.106-4155_106-4152delGCTG		-1	-1	-1	-1	-1	-1	0
chr2	2626318	TGCTG	T	ReadPosRankSum-2	0/1	intron_variant	MODIFIER	PARD3	PARD3	transcript	XM_038529700.1	protein_coding	1	c.-183-4155_-183-4152delGCTG		-1	-1	-1	-1	-1	-1	0
chr2	2736155	G	GC	PASS	0/1	intron_variant	MODIFIER	PARD3	PARD3	transcript	XM_038529678.1	protein_coding	7	c.887+6252_887+6253insC		-1	-1	-1	-1	-1	-1	0
chr2	2736155	G	GC	PASS	0/1	intron_variant	MODIFIER	PARD3	PARD3	transcript	XM_038529679.1	protein_coding	7	c.887+6252_887+6253insC		-1	-1	-1	-1	-1	-1	0
chr2	2736155	G	GC	PASS	0/1	intron_variant	MODIFIER	PARD3	PARD3	transcript	XM_038529684.1	protein_coding	7	c.887+6252_887+6253insC		-1	-1	-1	-1	-1	-1	0
chr2	2736155	G	GC	PASS	0/1	intron_variant	MODIFIER	PARD3	PARD3	transcript	XM_038529686.1	protein_coding	7	c.887+6252_887+6253insC		-1	-1	-1	-1	-1	-1	0
chr2	2736155	G	GC	PASS	0/1	intron_variant	MODIFIER	PARD3	PARD3	transcript	XM_038529688.1	protein_coding	6	c.803+8621_803+8622insC		-1	-1	-1	-1	-1	-1	0
chr2	2736155	G	GC	PASS	0/1	intron_variant	MODIFIER	PARD3	PARD3	transcript	XM_038529689.1	protein_coding	7	c.887+6252_887+6253insC		-1	-1	-1	-1	-1	-1	0
chr2	2736155	G	GC	PASS	0/1	intron_variant	MODIFIER	PARD3	PARD3	transcript	XM_038529690.1	protein_coding	7	c.887+6252_887+6253insC		-1	-1	-1	-1	-1	-1	0
chr2	2736155	G	GC	PASS	0/1	intron_variant	MODIFIER	PARD3	PARD3	transcript	XM_038529692.1	protein_coding	6	c.755+6252_755+6253insC		-1	-1	-1	-1	-1	-1	0
chr2	2736155	G	GC	PASS	0/1	intron_variant	MODIFIER	PARD3	PARD3	transcript	XM_038529695.1	protein_coding	6	c.755+6252_755+6253insC		-1	-1	-1	-1	-1	-1	0
chr2	2736155	G	GC	PASS	0/1	intron_variant	MODIFIER	PARD3	PARD3	transcript	XM_038529696.1	protein_coding	5	c.671+8621_671+8622insC		-1	-1	-1	-1	-1	-1	0
chr2	2736155	G	GC	PASS	0/1	intron_variant	MODIFIER	PARD3	PARD3	transcript	XM_038529698.1	protein_coding	6	c.755+6252_755+6253insC		-1	-1	-1	-1	-1	-1	0
chr2	2736155	G	GC	PASS	0/1	intron_variant	MODIFIER	PARD3	PARD3	transcript	XM_038529699.1	protein_coding	6	c.755+6252_755+6253insC		-1	-1	-1	-1	-1	-1	0
chr2	2736155	G	GC	PASS	0/1	intron_variant	MODIFIER	PARD3	PARD3	transcript	XM_038529702.1	protein_coding	7	c.887+6252_887+6253insC		-1	-1	-1	-1	-1	-1	0
chr2	2736155	G	GC	PASS	0/1	intron_variant	MODIFIER	PARD3	PARD3	transcript	XM_038529701.1	protein_coding	7	c.887+6252_887+6253insC		-1	-1	-1	-1	-1	-1	0
chr2	2736155	G	GC	PASS	0/1	intron_variant	MODIFIER	PARD3	PARD3	transcript	XM_038529680.1	protein_coding	7	c.887+6252_887+6253insC		-1	-1	-1	-1	-1	-1	0
chr2	2736155	G	GC	PASS	0/1	intron_variant	MODIFIER	PARD3	PARD3	transcript	XM_038529682.1	protein_coding	7	c.887+6252_887+6253insC		-1	-1	-1	-1	-1	-1	0
chr2	2736155	G	GC	PASS	0/1	intron_variant	MODIFIER	PARD3	PARD3	transcript	XM_038529683.1	protein_coding	7	c.887+6252_887+6253insC		-1	-1	-1	-1	-1	-1	0
chr2	2736155	G	GC	PASS	0/1	intron_variant	MODIFIER	PARD3	PARD3	transcript	XM_038529685.1	protein_coding	7	c.887+6252_887+6253insC		-1	-1	-1	-1	-1	-1	0
chr2	2736155	G	GC	PASS	0/1	intron_variant	MODIFIER	PARD3	PARD3	transcript	XM_038529687.1	protein_coding	7	c.887+6252_887+6253insC		-1	-1	-1	-1	-1	-1	0
chr2	2736155	G	GC	PASS	0/1	intron_variant	MODIFIER	PARD3	PARD3	transcript	XM_038529693.1	protein_coding	7	c.887+6252_887+6253insC		-1	-1	-1	-1	-1	-1	0
chr2	2736155	G	GC	PASS	0/1	intron_variant	MODIFIER	PARD3	PARD3	transcript	XM_038529694.1	protein_coding	6	c.755+6252_755+6253insC		-1	-1	-1	-1	-1	-1	0
chr2	2736155	G	GC	PASS	0/1	intron_variant	MODIFIER	PARD3	PARD3	transcript	XM_038529697.1	protein_coding	7	c.887+6252_887+6253insC		-1	-1	-1	-1	-1	-1	0
chr2	2736155	G	GC	PASS	0/1	intron_variant	MODIFIER	PARD3	PARD3	transcript	XM_038529703.1	protein_coding	7	c.887+6252_887+6253insC		-1	-1	-1	-1	-1	-1	0
chr2	2736155	G	GC	PASS	0/1	intron_variant	MODIFIER	PARD3	PARD3	transcript	XM_038529704.1	protein_coding	7	c.887+6252_887+6253insC		-1	-1	-1	-1	-1	-1	0
chr2	2736155	G	GC	PASS	0/1	intron_variant	MODIFIER	PARD3	PARD3	transcript	XM_038529691.1	protein_coding	7	c.770+6252_770+6253insC		-1	-1	-1	-1	-1	-1	0
chr2	2736155	G	GC	PASS	0/1	intron_variant	MODIFIER	PARD3	PARD3	transcript	XM_038529700.1	protein_coding	6	c.482+6252_482+6253insC		-1	-1	-1	-1	-1	-1	0
chr2	3181394	T	G	PASS	0/1	intron_variant	MODIFIER	LOC111091169	LOC111091169	transcript	XR_005355153.1	pseudogene	1	n.76+144T>G		-1	-1	-1	-1	-1	-1	0
chr2	3181394	T	G	PASS	0/1	intron_variant	MODIFIER	LOC111091169	LOC111091169	transcript	XR_005355154.1	pseudogene	1	n.76+144T>G		-1	-1	-1	-1	-1	-1	0
chr2	3815674	T	G	PASS	0/1	intron_variant	MODIFIER	LOC119876044	LOC119876044	transcript	XR_005355159.1	pseudogene	3	n.394-32903A>C		-1	-1	-1	-1	-1	-1	0
chr2	3815674	T	G	PASS	0/1	intron_variant	MODIFIER	LOC119876044	LOC119876044	transcript	XR_005355158.1	pseudogene	3	n.389-32903A>C		-1	-1	-1	-1	-1	-1	0
chr2	4088445	T	A	PASS	0/1	intron_variant	MODIFIER	CCDC7	CCDC7	transcript	XM_038529711.1	protein_coding	30	c.3035-971A>T		-1	-1	-1	-1	-1	-1	0
chr2	4088445	T	A	PASS	0/1	intron_variant	MODIFIER	CCDC7	CCDC7	transcript	XM_038529712.1	protein_coding	30	c.3035-971A>T		-1	-1	-1	-1	-1	-1	0
chr2	4088445	T	A	PASS	0/1	intron_variant	MODIFIER	CCDC7	CCDC7	transcript	XM_038529713.1	protein_coding	30	c.3011-971A>T		-1	-1	-1	-1	-1	-1	0
chr2	4088445	T	A	PASS	0/1	intron_variant	MODIFIER	CCDC7	CCDC7	transcript	XM_038529714.1	protein_coding	29	c.2951-971A>T		-1	-1	-1	-1	-1	-1	0
chr2	4088445	T	A	PASS	0/1	intron_variant	MODIFIER	CCDC7	CCDC7	transcript	XM_038529715.1	protein_coding	30	c.3034+3291A>T		-1	-1	-1	-1	-1	-1	0
chr2	4088445	T	A	PASS	0/1	intron_variant	MODIFIER	CCDC7	CCDC7	transcript	XM_038529717.1	protein_coding	30	c.3035-971A>T		-1	-1	-1	-1	-1	-1	0
chr2	4088445	T	A	PASS	0/1	intron_variant	MODIFIER	CCDC7	CCDC7	transcript	XM_038529718.1	protein_coding	30	c.3035-971A>T		-1	-1	-1	-1	-1	-1	0
chr2	4203156	GAC	G	PASS	0/1	intron_variant	MODIFIER	CCDC7	CCDC7	transcript	XM_038529711.1	protein_coding	22	c.2165-3351_2165-3350delGT		-1	-1	-1	-1	-1	-1	0
chr2	4203156	GAC	G	PASS	0/1	intron_variant	MODIFIER	CCDC7	CCDC7	transcript	XM_038529712.1	protein_coding	22	c.2165-3351_2165-3350delGT		-1	-1	-1	-1	-1	-1	0
chr2	4203156	GAC	G	PASS	0/1	intron_variant	MODIFIER	CCDC7	CCDC7	transcript	XM_038529713.1	protein_coding	22	c.2165-3351_2165-3350delGT		-1	-1	-1	-1	-1	-1	0
chr2	4203156	GAC	G	PASS	0/1	intron_variant	MODIFIER	CCDC7	CCDC7	transcript	XM_038529714.1	protein_coding	22	c.2165-3351_2165-3350delGT		-1	-1	-1	-1	-1	-1	0
chr2	4203156	GAC	G	PASS	0/1	intron_variant	MODIFIER	CCDC7	CCDC7	transcript	XM_038529715.1	protein_coding	22	c.2165-3351_2165-3350delGT		-1	-1	-1	-1	-1	-1	0
chr2	4203156	GAC	G	PASS	0/1	intron_variant	MODIFIER	CCDC7	CCDC7	transcript	XM_038529717.1	protein_coding	22	c.2165-3351_2165-3350delGT		-1	-1	-1	-1	-1	-1	0
chr2	4203156	GAC	G	PASS	0/1	intron_variant	MODIFIER	CCDC7	CCDC7	transcript	XM_038529718.1	protein_coding	22	c.2165-3351_2165-3350delGT		-1	-1	-1	-1	-1	-1	0
chr2	4203156	GAC	G	PASS	0/1	intron_variant	MODIFIER	CCDC7	CCDC7	transcript	XM_038529719.1	protein_coding	22	c.2165-3351_2165-3350delGT		-1	-1	-1	-1	-1	-1	0
chr2	4203156	GAC	G	PASS	0/1	intron_variant	MODIFIER	CCDC7	CCDC7	transcript	XM_038529721.1	protein_coding	22	c.2165-3351_2165-3350delGT		-1	-1	-1	-1	-1	-1	0
chr2	4203156	GAC	G	PASS	0/1	intron_variant	MODIFIER	CCDC7	CCDC7	transcript	XM_038529720.1	protein_coding	22	c.2165-3351_2165-3350delGT		-1	-1	-1	-1	-1	-1	0
chr2	4356792	G	A	PASS	0/1	intron_variant	MODIFIER	CCDC7	CCDC7	transcript	XM_038529711.1	protein_coding	7	c.677+3217C>T		-1	-1	-1	-1	-1	-1	0
chr2	4356792	G	A	PASS	0/1	intron_variant	MODIFIER	CCDC7	CCDC7	transcript	XM_038529712.1	protein_coding	7	c.677+3217C>T		-1	-1	-1	-1	-1	-1	0
chr2	4356792	G	A	PASS	0/1	intron_variant	MODIFIER	CCDC7	CCDC7	transcript	XM_038529713.1	protein_coding	7	c.677+3217C>T		-1	-1	-1	-1	-1	-1	0
chr2	4356792	G	A	PASS	0/1	intron_variant	MODIFIER	CCDC7	CCDC7	transcript	XM_038529714.1	protein_coding	7	c.677+3217C>T		-1	-1	-1	-1	-1	-1	0
chr2	4356792	G	A	PASS	0/1	intron_variant	MODIFIER	CCDC7	CCDC7	transcript	XM_038529715.1	protein_coding	7	c.677+3217C>T		-1	-1	-1	-1	-1	-1	0
chr2	4356792	G	A	PASS	0/1	intron_variant	MODIFIER	CCDC7	CCDC7	transcript	XM_038529717.1	protein_coding	7	c.677+3217C>T		-1	-1	-1	-1	-1	-1	0
chr2	4356792	G	A	PASS	0/1	intron_variant	MODIFIER	CCDC7	CCDC7	transcript	XM_038529718.1	protein_coding	7	c.677+3217C>T		-1	-1	-1	-1	-1	-1	0
chr2	4356792	G	A	PASS	0/1	intron_variant	MODIFIER	CCDC7	CCDC7	transcript	XM_038529719.1	protein_coding	7	c.677+3217C>T		-1	-1	-1	-1	-1	-1	0
chr2	4356792	G	A	PASS	0/1	intron_variant	MODIFIER	CCDC7	CCDC7	transcript	XM_038529721.1	protein_coding	7	c.677+3217C>T		-1	-1	-1	-1	-1	-1	0
chr2	4356792	G	A	PASS	0/1	intron_variant	MODIFIER	CCDC7	CCDC7	transcript	XM_038529720.1	protein_coding	7	c.677+3217C>T		-1	-1	-1	-1	-1	-1	0
chr2	4356792	G	A	PASS	0/1	intron_variant	MODIFIER	CCDC7	CCDC7	transcript	XM_038529722.1	protein_coding	7	c.677+3217C>T		-1	-1	-1	-1	-1	-1	0
chr2	4356792	G	A	PASS	0/1	intron_variant	MODIFIER	CCDC7	CCDC7	transcript	XM_038529726.1	protein_coding	7	c.677+3217C>T		-1	-1	-1	-1	-1	-1	0
chr2	4356792	G	A	PASS	0/1	intron_variant	MODIFIER	CCDC7	CCDC7	transcript	XM_038529723.1	protein_coding	7	c.677+3217C>T		-1	-1	-1	-1	-1	-1	0
chr2	4356792	G	A	PASS	0/1	intron_variant	MODIFIER	CCDC7	CCDC7	transcript	XM_038529724.1	protein_coding	7	c.677+3217C>T		-1	-1	-1	-1	-1	-1	0
chr2	4356792	G	A	PASS	0/1	intron_variant	MODIFIER	CCDC7	CCDC7	transcript	XM_038529725.1	protein_coding	7	c.677+3217C>T		-1	-1	-1	-1	-1	-1	0
chr2	4391914	A	C	PASS	0/1	intron_variant	MODIFIER	CCDC7	CCDC7	transcript	XM_038529711.1	protein_coding	3	c.373-3044T>G		-1	-1	-1	-1	-1	-1	0
chr2	4391914	A	C	PASS	0/1	intron_variant	MODIFIER	CCDC7	CCDC7	transcript	XM_038529712.1	protein_coding	3	c.373-3044T>G		-1	-1	-1	-1	-1	-1	0
chr2	4391914	A	C	PASS	0/1	intron_variant	MODIFIER	CCDC7	CCDC7	transcript	XM_038529713.1	protein_coding	3	c.373-3044T>G		-1	-1	-1	-1	-1	-1	0
chr2	4391914	A	C	PASS	0/1	intron_variant	MODIFIER	CCDC7	CCDC7	transcript	XM_038529714.1	protein_coding	3	c.373-3044T>G		-1	-1	-1	-1	-1	-1	0
chr2	4391914	A	C	PASS	0/1	intron_variant	MODIFIER	CCDC7	CCDC7	transcript	XM_038529715.1	protein_coding	3	c.373-3044T>G		-1	-1	-1	-1	-1	-1	0
chr2	4391914	A	C	PASS	0/1	intron_variant	MODIFIER	CCDC7	CCDC7	transcript	XM_038529717.1	protein_coding	3	c.373-3044T>G		-1	-1	-1	-1	-1	-1	0
chr2	4391914	A	C	PASS	0/1	intron_variant	MODIFIER	CCDC7	CCDC7	transcript	XM_038529718.1	protein_coding	3	c.373-3044T>G		-1	-1	-1	-1	-1	-1	0
chr2	4391914	A	C	PASS	0/1	intron_variant	MODIFIER	CCDC7	CCDC7	transcript	XM_038529719.1	protein_coding	3	c.373-3044T>G		-1	-1	-1	-1	-1	-1	0
chr2	4391914	A	C	PASS	0/1	intron_variant	MODIFIER	CCDC7	CCDC7	transcript	XM_038529721.1	protein_coding	3	c.373-3044T>G		-1	-1	-1	-1	-1	-1	0
chr2	4391914	A	C	PASS	0/1	intron_variant	MODIFIER	CCDC7	CCDC7	transcript	XM_038529720.1	protein_coding	3	c.373-3044T>G		-1	-1	-1	-1	-1	-1	0
chr2	4391914	A	C	PASS	0/1	intron_variant	MODIFIER	CCDC7	CCDC7	transcript	XM_038529722.1	protein_coding	3	c.373-3044T>G		-1	-1	-1	-1	-1	-1	0
chr2	4391914	A	C	PASS	0/1	intron_variant	MODIFIER	CCDC7	CCDC7	transcript	XM_038529726.1	protein_coding	3	c.373-3044T>G		-1	-1	-1	-1	-1	-1	0
chr2	4391914	A	C	PASS	0/1	intron_variant	MODIFIER	CCDC7	CCDC7	transcript	XM_038529723.1	protein_coding	3	c.373-3044T>G		-1	-1	-1	-1	-1	-1	0
chr2	4391914	A	C	PASS	0/1	intron_variant	MODIFIER	CCDC7	CCDC7	transcript	XM_038529724.1	protein_coding	3	c.373-3044T>G		-1	-1	-1	-1	-1	-1	0
chr2	4391914	A	C	PASS	0/1	intron_variant	MODIFIER	CCDC7	CCDC7	transcript	XM_038529725.1	protein_coding	3	c.373-3044T>G		-1	-1	-1	-1	-1	-1	0
chr2	5002345	G	C	PASS	0/1	intron_variant	MODIFIER	APBB1IP	APBB1IP	transcript	XM_038529748.1	protein_coding	7	c.813+3806C>G		-1	-1	-1	-1	-1	-1	0
chr2	5002345	G	C	PASS	0/1	intron_variant	MODIFIER	APBB1IP	APBB1IP	transcript	XM_038529749.1	protein_coding	7	c.813+3806C>G		-1	-1	-1	-1	-1	-1	0
chr2	7460208	A	T	PASS	0/1	upstream_gene_variant	MODIFIER	KIAA1217	KIAA1217	transcript	XM_038529783.1	protein_coding	-1	c.-4997T>A		-1	-1	-1	-1	-1	-1	4586
chr2	7460208	A	T	PASS	0/1	intergenic_region	MODIFIER	KIAA1217-OTUD1	KIAA1217-OTUD1	intergenic_region	KIAA1217_3-OTUD1_3		-1	n.7460208A>T		-1	-1	-1	-1	-1	-1	0
chr2	9158214	T	G	PASS	0/1	downstream_gene_variant	MODIFIER	DNAJC1	DNAJC1	transcript	XM_038529829.1	protein_coding	-1	c.*2636T>G		-1	-1	-1	-1	-1	-1	2578
chr2	9158214	T	G	PASS	0/1	intron_variant	MODIFIER	LOC119870532_1	LOC119870532_1	transcript	XM_038532059.1	protein_coding	1	c.609+37T>G		-1	-1	-1	-1	-1	-1	0
chr2	9882329	G	C	PASS	0/1	intron_variant	MODIFIER	NEBL	NEBL	transcript	XM_038529862.1	protein_coding	3	c.250-7544G>C		-1	-1	-1	-1	-1	-1	0
chr2	9882329	G	C	PASS	0/1	intron_variant	MODIFIER	NEBL	NEBL	transcript	XM_038529861.1	protein_coding	3	c.250-7544G>C		-1	-1	-1	-1	-1	-1	0
chr2	10779608	G	A	PASS	0/1	intron_variant	MODIFIER	PLXDC2	PLXDC2	transcript	XM_038529863.1	protein_coding	1	c.113-49814C>T		-1	-1	-1	-1	-1	-1	0
chr2	10779608	G	A	PASS	0/1	intron_variant	MODIFIER	PLXDC2	PLXDC2	transcript	XM_038529866.1	protein_coding	4	c.17-49814C>T		-1	-1	-1	-1	-1	-1	0
chr2	10969523	T	C	PASS	0/1	intragenic_variant	MODIFIER	LOC102156560	LOC102156560	gene_variant	LOC102156560_3		-1	n.10969523T>C		-1	-1	-1	-1	-1	-1	0
chr2	11916592	A	C	PASS	0/1	intergenic_region	MODIFIER	MALRD1-LOC119871080	MALRD1-LOC119871080	intergenic_region	MALRD1_3-LOC119871080_3		-1	n.11916592A>C		-1	-1	-1	-1	-1	-1	0
chr2	12241262	G	A	PASS	0/1	intergenic_region	MODIFIER	LOC119871081_2-LOC111091357	LOC119871081_2-LOC111091357	intergenic_region	LOC119871081_2-LOC111091357_3		-1	n.12241262G>A		-1	-1	-1	-1	-1	-1	0
chr2	13048493	T	C	PASS	0/1	intergenic_region	MODIFIER	LOC106560015-LOC119869982	LOC106560015-LOC119869982	intergenic_region	LOC106560015_3-LOC119869982_3		-1	n.13048493T>C		-1	-1	-1	-1	-1	-1	0
chr2	13517936	C	T	PASS	0/1	intron_variant	MODIFIER	ZNF438	ZNF438	transcript	XM_038529901.1	protein_coding	1	c.-333-61425C>T		-1	-1	-1	-1	-1	-1	0
chr2	17310444	T	G	PASS	2025-01-01	intron_variant	MODIFIER	LOC119876055	LOC119876055	transcript	XR_005355240.1	pseudogene	2	n.214-1587A>C		-1	-1	-1	-1	-1	-1	0
chr2	17310444	T	G	PASS	2025-01-01	intron_variant	MODIFIER	LOC119876055	LOC119876055	transcript	XR_005355241.1	pseudogene	2	n.176-1587A>C		-1	-1	-1	-1	-1	-1	0
chr2	18837660	TTTCTTTCTTTCTTTCTTTCTTTCTTTCTTTC	T	PASS	0/1	intron_variant	MODIFIER	CUBN	CUBN	transcript	NM_001003148.2_3	protein_coding	28	c.4159+10622_4160-10611delTTCTTTCTTTCTTTCTTTCTTTCTTTCTTTC		-1	-1	-1	-1	-1	-1	0
chr2	19012426	A	ATG	PASS	0/1	intron_variant	MODIFIER	RSU1	RSU1	transcript	XM_038530005.1	protein_coding	2	c.109+3785_109+3786insTG		-1	-1	-1	-1	-1	-1	0
chr2	19012426	A	ATG	PASS	0/1	intron_variant	MODIFIER	RSU1	RSU1	transcript	XM_038530009.1	protein_coding	2	c.109+3785_109+3786insTG		-1	-1	-1	-1	-1	-1	0
chr2	19012426	A	ATG	PASS	0/1	intron_variant	MODIFIER	RSU1	RSU1	transcript	XR_005355280.1	pseudogene	2	n.272+3785_272+3786insTG		-1	-1	-1	-1	-1	-1	0
chr2	19012426	A	ATG	PASS	0/1	intron_variant	MODIFIER	RSU1	RSU1	transcript	XM_038530006.1	protein_coding	2	c.109+3785_109+3786insTG		-1	-1	-1	-1	-1	-1	0
chr2	19012426	A	ATG	PASS	0/1	intron_variant	MODIFIER	RSU1	RSU1	transcript	XM_038530008.1	protein_coding	2	c.109+3785_109+3786insTG		-1	-1	-1	-1	-1	-1	0
chr2	21179227	G	A	PASS	0/1	intron_variant	MODIFIER	FRMD4A	FRMD4A	transcript	XM_038530061.1	protein_coding	3	c.44+4202G>A		-1	-1	-1	-1	-1	-1	0
chr2	21179227	G	A	PASS	0/1	intron_variant	MODIFIER	FRMD4A	FRMD4A	transcript	XM_038530064.1	protein_coding	2	c.-10-34052G>A		-1	-1	-1	-1	-1	-1	0
chr2	21804886	C	A	PASS	0/1	intron_variant	MODIFIER	FRMD4A	FRMD4A	transcript	XM_038530060.1	protein_coding	20	c.2181-233C>A		-1	-1	-1	-1	-1	-1	0
chr2	21804886	C	A	PASS	0/1	intron_variant	MODIFIER	FRMD4A	FRMD4A	transcript	XM_038530061.1	protein_coding	23	c.2178-233C>A		-1	-1	-1	-1	-1	-1	0
chr2	21804886	C	A	PASS	0/1	intron_variant	MODIFIER	FRMD4A	FRMD4A	transcript	XM_038530064.1	protein_coding	22	c.2124-233C>A		-1	-1	-1	-1	-1	-1	0
chr2	21804886	C	A	PASS	0/1	intron_variant	MODIFIER	FRMD4A	FRMD4A	transcript	XM_038530066.1	protein_coding	21	c.2124-233C>A		-1	-1	-1	-1	-1	-1	0
chr2	21804886	C	A	PASS	0/1	intron_variant	MODIFIER	FRMD4A	FRMD4A	transcript	XM_038530065.1	protein_coding	21	c.2124-233C>A		-1	-1	-1	-1	-1	-1	0
chr2	21804886	C	A	PASS	0/1	intron_variant	MODIFIER	FRMD4A	FRMD4A	transcript	XM_038530070.1	protein_coding	20	c.2055-233C>A		-1	-1	-1	-1	-1	-1	0
chr2	21804886	C	A	PASS	0/1	intron_variant	MODIFIER	FRMD4A	FRMD4A	transcript	XM_038530068.1	protein_coding	20	c.2088-233C>A		-1	-1	-1	-1	-1	-1	0
chr2	21804886	C	A	PASS	0/1	intron_variant	MODIFIER	FRMD4A	FRMD4A	transcript	XM_038530067.1	protein_coding	20	c.2115-233C>A		-1	-1	-1	-1	-1	-1	0
chr2	21804886	C	A	PASS	0/1	intron_variant	MODIFIER	FRMD4A	FRMD4A	transcript	XM_038530069.1	protein_coding	20	c.2115-233C>A		-1	-1	-1	-1	-1	-1	0
chr2	21804886	C	A	PASS	0/1	intron_variant	MODIFIER	FRMD4A	FRMD4A	transcript	XM_038530062.1	protein_coding	20	c.2181-233C>A		-1	-1	-1	-1	-1	-1	0
chr2	21804886	C	A	PASS	0/1	intron_variant	MODIFIER	FRMD4A	FRMD4A	transcript	XM_038530063.1	protein_coding	20	c.2181-284C>A		-1	-1	-1	-1	-1	-1	0
chr2	21804886	C	A	PASS	0/1	intron_variant	MODIFIER	FRMD4A	FRMD4A	transcript	XM_038530071.1	protein_coding	20	c.2022-233C>A		-1	-1	-1	-1	-1	-1	0
chr2	21804886	C	A	PASS	0/1	intron_variant	MODIFIER	FRMD4A	FRMD4A	transcript	XM_038530072.1	protein_coding	20	c.2022-233C>A		-1	-1	-1	-1	-1	-1	0
chr2	22071761	T	C	PASS	0/1	intergenic_region	MODIFIER	BEND7-LOC119869987	BEND7-LOC119869987	intergenic_region	BEND7_3-LOC119869987_3		-1	n.22071761T>C		-1	-1	-1	-1	-1	-1	0
chr2	22144295	G	A	PASS	0/1	3_prime_UTR_variant	MODIFIER	SEPHS1	SEPHS1	transcript	NM_001190410.1_3	protein_coding	9	c.*292G>A		-1	-1	-1	-1	-1	-1	292
chr2	22656478	A	T	PASS	0/1	intergenic_region	MODIFIER	CCDC3-LOC119876104	CCDC3-LOC119876104	intergenic_region	CCDC3_3-LOC119876104		-1	n.22656478A>T		-1	-1	-1	-1	-1	-1	0
chr2	22822414	T	C	PASS	0/1	intron_variant	MODIFIER	CAMK1D	CAMK1D	transcript	XM_038530114.1	protein_coding	3	c.300-17107A>G		-1	-1	-1	-1	-1	-1	0
chr2	22822414	T	C	PASS	0/1	intron_variant	MODIFIER	CAMK1D	CAMK1D	transcript	XM_038530116.1	protein_coding	1	c.27-17107A>G		-1	-1	-1	-1	-1	-1	0
chr2	22822414	T	C	PASS	0/1	intron_variant	MODIFIER	CAMK1D	CAMK1D	transcript	XM_038530115.1	protein_coding	3	c.300-17107A>G		-1	-1	-1	-1	-1	-1	0
chr2	22897754	C	T	PASS	0/1	upstream_gene_variant	MODIFIER	CAMK1D	CAMK1D	transcript	XM_038530116.1	protein_coding	-1	c.-4789G>A		-1	-1	-1	-1	-1	-1	4774
chr2	22897754	C	T	PASS	0/1	intron_variant	MODIFIER	CAMK1D	CAMK1D	transcript	XM_038530114.1	protein_coding	3	c.299+14012G>A		-1	-1	-1	-1	-1	-1	0
chr2	22897754	C	T	PASS	0/1	intron_variant	MODIFIER	CAMK1D	CAMK1D	transcript	XM_038530115.1	protein_coding	3	c.299+14012G>A		-1	-1	-1	-1	-1	-1	0
chr2	23211770	A	G	PASS	0/1	intergenic_region	MODIFIER	CAMK1D-CDC123	CAMK1D-CDC123	intergenic_region	CAMK1D_3-CDC123_3		-1	n.23211770A>G		-1	-1	-1	-1	-1	-1	0
chr2	23600819	G	T	PASS	0/1	downstream_gene_variant	MODIFIER	LOC119870153	LOC119870153	transcript	XR_005355304.1	pseudogene	-1	n.*2466G>T		-1	-1	-1	-1	-1	-1	2466
chr2	23600819	G	T	PASS	0/1	intron_variant	MODIFIER	PROSER2	PROSER2	transcript	XM_038530133.1	protein_coding	1	c.-82+5347C>A		-1	-1	-1	-1	-1	-1	0
chr2	23600819	G	T	PASS	0/1	intron_variant	MODIFIER	PROSER2	PROSER2	transcript	XM_038530137.1	protein_coding	1	c.-82+5264C>A		-1	-1	-1	-1	-1	-1	0
chr2	23600819	G	T	PASS	0/1	intron_variant	MODIFIER	PROSER2	PROSER2	transcript	XM_038530134.1	protein_coding	1	c.-290-1564C>A		-1	-1	-1	-1	-1	-1	0
chr2	23600819	G	T	PASS	0/1	intron_variant	MODIFIER	PROSER2	PROSER2	transcript	XM_038530135.1	protein_coding	1	c.-82+5550C>A		-1	-1	-1	-1	-1	-1	0
chr2	24227566	G	A	PASS	0/1	intron_variant	MODIFIER	CELF2	CELF2	transcript	XM_038530144.1	protein_coding	2	c.90-9764C>T		-1	-1	-1	-1	-1	-1	0
chr2	24227566	G	A	PASS	0/1	intron_variant	MODIFIER	CELF2	CELF2	transcript	XM_038530150.1	protein_coding	1	c.9-9764C>T		-1	-1	-1	-1	-1	-1	0
chr2	24227566	G	A	PASS	0/1	intron_variant	MODIFIER	CELF2	CELF2	transcript	XM_038530146.1	protein_coding	1	c.75-9764C>T		-1	-1	-1	-1	-1	-1	0
chr2	24227566	G	A	PASS	0/1	intron_variant	MODIFIER	CELF2	CELF2	transcript	XM_038530147.1	protein_coding	1	c.75-9764C>T		-1	-1	-1	-1	-1	-1	0
chr2	24227566	G	A	PASS	0/1	intron_variant	MODIFIER	CELF2	CELF2	transcript	XM_038530149.1	protein_coding	1	c.75-9764C>T		-1	-1	-1	-1	-1	-1	0
chr2	24227566	G	A	PASS	0/1	intron_variant	MODIFIER	CELF2	CELF2	transcript	XM_038530148.1	protein_coding	1	c.54-9764C>T		-1	-1	-1	-1	-1	-1	0
chr2	24227566	G	A	PASS	0/1	intron_variant	MODIFIER	CELF2	CELF2	transcript	XM_038530152.1	protein_coding	3	c.-19-9764C>T		-1	-1	-1	-1	-1	-1	0
chr2	24393432	C	T	PASS	0/1	intron_variant	MODIFIER	CELF2	CELF2	transcript	XM_038530144.1	protein_coding	2	c.89+65016G>A		-1	-1	-1	-1	-1	-1	0
chr2	24393432	C	T	PASS	0/1	intron_variant	MODIFIER	LOC102152820	LOC102152820	transcript	XR_005355324.1	pseudogene	2	n.526-590C>T		-1	-1	-1	-1	-1	-1	0
chr2	24393432	C	T	PASS	0/1	intron_variant	MODIFIER	CELF2	CELF2	transcript	XM_038530152.1	protein_coding	3	c.-20+65016G>A		-1	-1	-1	-1	-1	-1	0
chr2	24393432	C	T	PASS	0/1	intron_variant	MODIFIER	LOC102152820	LOC102152820	transcript	XR_005355325.1	pseudogene	2	n.387-590C>T		-1	-1	-1	-1	-1	-1	0
chr2	24716863	A	AC	PASS	0/1	intron_variant	MODIFIER	CELF2	CELF2	transcript	XM_038530152.1	protein_coding	1	c.-94-37245_-94-37244insG		-1	-1	-1	-1	-1	-1	0
chr2	26113396	C	T	PASS	0/1	intergenic_region	MODIFIER	LOC119870627-LOC119870070	LOC119870627-LOC119870070	intergenic_region	LOC119870627_3-LOC119870070_3		-1	n.26113396C>T		-1	-1	-1	-1	-1	-1	0
chr2	26257143	G	A	PASS	0/1	intergenic_region	MODIFIER	LOC119870627-LOC119870070	LOC119870627-LOC119870070	intergenic_region	LOC119870627_3-LOC119870070_3		-1	n.26257143G>A		-1	-1	-1	-1	-1	-1	0
chr2	27542616	C	T	PASS	0/1	upstream_gene_variant	MODIFIER	LOC119870166	LOC119870166	transcript	XR_005355353.1	pseudogene	-1	n.-2131G>A		-1	-1	-1	-1	-1	-1	2131
chr2	27542616	C	T	PASS	0/1	intron_variant	MODIFIER	ITIH5	ITIH5	transcript	XM_038530171.1	protein_coding	8	c.1108+460C>T		-1	-1	-1	-1	-1	-1	0
chr2	27938794	A	T	PASS	0/1	downstream_gene_variant	MODIFIER	LOC119870599	LOC119870599	transcript	XR_005356250.1	snRNA	-1	n.*390T>A		-1	-1	-1	-1	-1	-1	390
chr2	27938794	A	T	PASS	0/1	intergenic_region	MODIFIER	SFMBT2-LOC119870599	SFMBT2-LOC119870599	intergenic_region	SFMBT2_3-LOC119870599_3		-1	n.27938794A>T		-1	-1	-1	-1	-1	-1	0
chr2	27938795	TGC	T	QD2;ReadPosRankSum-2	0/1	downstream_gene_variant	MODIFIER	LOC119870599	LOC119870599	transcript	XR_005356250.1	snRNA	-1	n.*387_*388delGC		-1	-1	-1	-1	-1	-1	388
chr2	27938795	TGC	T	QD2;ReadPosRankSum-2	0/1	intergenic_region	MODIFIER	SFMBT2-LOC119870599	SFMBT2-LOC119870599	intergenic_region	SFMBT2_3-LOC119870599_3		-1	n.27938796_27938797delGC		-1	-1	-1	-1	-1	-1	0
chr2	28826729	G	T	PASS	0/1	intron_variant	MODIFIER	PFKFB3	PFKFB3	transcript	XM_038530188.1	protein_coding	1	c.16+11148C>A		-1	-1	-1	-1	-1	-1	0
chr2	29303539	CGTCTCTTAATAG	C	PASS	0/1	intergenic_region	MODIFIER	TASOR2-ASB13	TASOR2-ASB13	intergenic_region	TASOR2_3-ASB13_3		-1	n.29303540_29303551delGTCTCTTAATAG		-1	-1	-1	-1	-1	-1	0
chr2	32009290	G	A	PASS	0/1	intergenic_region	MODIFIER	LOC111094570-LOC106560148	LOC111094570-LOC106560148	intergenic_region	LOC111094570_3-LOC106560148_3		-1	n.32009290G>A		-1	-1	-1	-1	-1	-1	0
chr2	32223431	G	T	PASS	0/1	intergenic_region	MODIFIER	LOC106560148-TRNAS-AGA0	LOC106560148-TRNAS-AGA0	intergenic_region	LOC106560148_3-TRNAS-AGA_30		-1	n.32223431G>T		-1	-1	-1	-1	-1	-1	0
chr2	32866720	G	T	PASS	0/1	intron_variant	MODIFIER	ADARB2	ADARB2	transcript	XM_038530219.1	protein_coding	4	c.1177+619G>T		-1	-1	-1	-1	-1	-1	0
chr2	36802920	G	A	PASS	0/1	intron_variant	MODIFIER	ARHGAP26	ARHGAP26	transcript	XM_038530483.1	protein_coding	1	c.154+25939G>A		-1	-1	-1	-1	-1	-1	0
chr2	36802920	G	A	PASS	0/1	intron_variant	MODIFIER	ARHGAP26	ARHGAP26	transcript	XM_038530484.1	protein_coding	1	c.154+25939G>A		-1	-1	-1	-1	-1	-1	0
chr2	36802920	G	A	PASS	0/1	intron_variant	MODIFIER	ARHGAP26	ARHGAP26	transcript	XM_038530486.1	protein_coding	1	c.154+25939G>A		-1	-1	-1	-1	-1	-1	0
chr2	36802920	G	A	PASS	0/1	intron_variant	MODIFIER	ARHGAP26	ARHGAP26	transcript	XM_038530488.1	protein_coding	1	c.154+25939G>A		-1	-1	-1	-1	-1	-1	0
chr2	36802920	G	A	PASS	0/1	intron_variant	MODIFIER	ARHGAP26	ARHGAP26	transcript	XM_038530491.1	protein_coding	1	c.154+25939G>A		-1	-1	-1	-1	-1	-1	0
chr2	36802920	G	A	PASS	0/1	intron_variant	MODIFIER	ARHGAP26	ARHGAP26	transcript	XM_038530492.1	protein_coding	1	c.154+25939G>A		-1	-1	-1	-1	-1	-1	0
chr2	36802920	G	A	PASS	0/1	intron_variant	MODIFIER	ARHGAP26	ARHGAP26	transcript	XM_038530496.1	protein_coding	1	c.154+25939G>A		-1	-1	-1	-1	-1	-1	0
chr2	36802920	G	A	PASS	0/1	intron_variant	MODIFIER	ARHGAP26	ARHGAP26	transcript	XM_038530489.1	protein_coding	1	c.154+25939G>A		-1	-1	-1	-1	-1	-1	0
chr2	36802920	G	A	PASS	0/1	intron_variant	MODIFIER	ARHGAP26	ARHGAP26	transcript	XR_005355484.1	pseudogene	1	n.212+25939G>A		-1	-1	-1	-1	-1	-1	0
chr2	36802920	G	A	PASS	0/1	intron_variant	MODIFIER	ARHGAP26	ARHGAP26	transcript	XR_005355486.1	pseudogene	1	n.212+25939G>A		-1	-1	-1	-1	-1	-1	0
chr2	36802920	G	A	PASS	0/1	intron_variant	MODIFIER	ARHGAP26	ARHGAP26	transcript	XR_005355485.1	pseudogene	1	n.212+25939G>A		-1	-1	-1	-1	-1	-1	0
chr2	36802920	G	A	PASS	0/1	intron_variant	MODIFIER	ARHGAP26	ARHGAP26	transcript	XM_038530485.1	protein_coding	1	c.154+25939G>A		-1	-1	-1	-1	-1	-1	0
chr2	36802920	G	A	PASS	0/1	intron_variant	MODIFIER	ARHGAP26	ARHGAP26	transcript	XM_038530497.1	protein_coding	1	c.154+25939G>A		-1	-1	-1	-1	-1	-1	0
chr2	36802920	G	A	PASS	0/1	intron_variant	MODIFIER	ARHGAP26	ARHGAP26	transcript	XM_038530487.1	protein_coding	1	c.154+25939G>A		-1	-1	-1	-1	-1	-1	0
chr2	36802920	G	A	PASS	0/1	intron_variant	MODIFIER	ARHGAP26	ARHGAP26	transcript	XM_038530490.1	protein_coding	1	c.154+25939G>A		-1	-1	-1	-1	-1	-1	0
chr2	36802920	G	A	PASS	0/1	intron_variant	MODIFIER	ARHGAP26	ARHGAP26	transcript	XM_038530495.1	protein_coding	1	c.-87+41G>A		-1	-1	-1	-1	-1	-1	0
chr2	37541620	TC	T	PASS	0/1	intergenic_region	MODIFIER	LOC119870220-LOC119870539	LOC119870220-LOC119870539	intergenic_region	LOC119870220_3-LOC119870539_3		-1	n.37541621delC		-1	-1	-1	-1	-1	-1	0
chr2	37941112	C	T	PASS	0/1	intergenic_region	MODIFIER	LOC119870003-YIPF5	LOC119870003-YIPF5	intergenic_region	LOC119870003_3-YIPF5_3		-1	n.37941112C>T		-1	-1	-1	-1	-1	-1	0
chr2	39317281	A	AAAGAAGAAAGAAG	PASS	2025-01-01	intergenic_region	MODIFIER	LOC100686019-PRELID2	LOC100686019-PRELID2	intergenic_region	LOC100686019_3-PRELID2_3		-1	n.39317281_39317282insAAGAAGAAAGAAG		-1	-1	-1	-1	-1	-1	0
chr2	40106483	G	A	PASS	0/1	intergenic_region	MODIFIER	GPR151-PPP2R2B	GPR151-PPP2R2B	intergenic_region	GPR151_3-PPP2R2B_3		-1	n.40106483G>A		-1	-1	-1	-1	-1	-1	0
chr2	41855439	T	TTTTTTTA	PASS	0/1	intron_variant	MODIFIER	MTREX	MTREX	transcript	XM_038530599.1	protein_coding	12	c.1320+327_1320+328insTTTTTTA		-1	-1	-1	-1	-1	-1	0
chr2	43229381	A	T	PASS	0/1	upstream_gene_variant	MODIFIER	LOC106557898	LOC106557898	transcript	XR_005355530.1	pseudogene	-1	n.-650T>A		-1	-1	-1	-1	-1	-1	650
chr2	43229381	A	T	PASS	0/1	upstream_gene_variant	MODIFIER	LOC106557898	LOC106557898	transcript	XR_005355529.1	pseudogene	-1	n.-653T>A		-1	-1	-1	-1	-1	-1	653
chr2	43229381	A	T	PASS	0/1	upstream_gene_variant	MODIFIER	LOC106557898	LOC106557898	transcript	XR_005355531.1	pseudogene	-1	n.-651T>A		-1	-1	-1	-1	-1	-1	651
chr2	43229381	A	T	PASS	0/1	upstream_gene_variant	MODIFIER	LOC106557898	LOC106557898	transcript	XR_005355532.1	pseudogene	-1	n.-650T>A		-1	-1	-1	-1	-1	-1	650
chr2	43229381	A	T	PASS	0/1	intron_variant	MODIFIER	SETD9	SETD9	transcript	XM_038530634.1	protein_coding	1	c.98+446A>T		-1	-1	-1	-1	-1	-1	0
chr2	43229381	A	T	PASS	0/1	intron_variant	MODIFIER	SETD9	SETD9	transcript	XM_038530635.1	protein_coding	1	c.98+446A>T		-1	-1	-1	-1	-1	-1	0
chr2	43229381	A	T	PASS	0/1	non_coding_transcript_exon_variant	MODIFIER	SETD9	SETD9	transcript	XR_005355528.1	pseudogene	1	n.102A>T		-1	-1	-1	-1	-1	-1	0
chr2	43936900	A	G	PASS	0/1	intron_variant	MODIFIER	LOC106557902	LOC106557902	transcript	XR_005355540.1	pseudogene	1	n.201-6877A>G		-1	-1	-1	-1	-1	-1	0
chr2	45095147	C	T	PASS	0/1	intron_variant	MODIFIER	PDE4D	PDE4D	transcript	XM_038530650.1	protein_coding	5	c.809-12162G>A		-1	-1	-1	-1	-1	-1	0
chr2	45095147	C	T	PASS	0/1	intron_variant	MODIFIER	PDE4D	PDE4D	transcript	XM_038530670.1	protein_coding	1	c.38-12162G>A		-1	-1	-1	-1	-1	-1	0
chr2	45095147	C	T	PASS	0/1	intron_variant	MODIFIER	PDE4D	PDE4D	transcript	XM_038530673.1	protein_coding	1	c.-98-12162G>A		-1	-1	-1	-1	-1	-1	0
chr2	45095147	C	T	PASS	0/1	intron_variant	MODIFIER	PDE4D	PDE4D	transcript	XM_038530669.1	protein_coding	1	c.47-12162G>A		-1	-1	-1	-1	-1	-1	0
chr2	45095147	C	T	PASS	0/1	intron_variant	MODIFIER	PDE4D	PDE4D	transcript	XM_038530667.1	protein_coding	1	c.-51-10507G>A		-1	-1	-1	-1	-1	-1	0
chr2	45095147	C	T	PASS	0/1	intron_variant	MODIFIER	PDE4D	PDE4D	transcript	XM_038530668.1	protein_coding	1	c.-51-10507G>A		-1	-1	-1	-1	-1	-1	0
chr2	45095147	C	T	PASS	0/1	intron_variant	MODIFIER	PDE4D	PDE4D	transcript	XM_038530662.1	protein_coding	5	c.419-12162G>A		-1	-1	-1	-1	-1	-1	0
chr2	45095147	C	T	PASS	0/1	intron_variant	MODIFIER	PDE4D	PDE4D	transcript	XM_038530665.1	protein_coding	5	c.305-12162G>A		-1	-1	-1	-1	-1	-1	0
chr2	45095147	C	T	PASS	0/1	intron_variant	MODIFIER	PDE4D	PDE4D	transcript	XM_038530661.1	protein_coding	5	c.443-12162G>A		-1	-1	-1	-1	-1	-1	0
chr2	45095147	C	T	PASS	0/1	intron_variant	MODIFIER	PDE4D	PDE4D	transcript	XM_038530660.1	protein_coding	5	c.479-12162G>A		-1	-1	-1	-1	-1	-1	0
chr2	45095147	C	T	PASS	0/1	intron_variant	MODIFIER	PDE4D	PDE4D	transcript	XM_038530664.1	protein_coding	5	c.401-12162G>A		-1	-1	-1	-1	-1	-1	0
chr2	45095147	C	T	PASS	0/1	intron_variant	MODIFIER	PDE4D	PDE4D	transcript	XM_038530663.1	protein_coding	5	c.410-12162G>A		-1	-1	-1	-1	-1	-1	0
chr2	45095147	C	T	PASS	0/1	intron_variant	MODIFIER	PDE4D	PDE4D	transcript	XM_038530658.1	protein_coding	5	c.620-12162G>A		-1	-1	-1	-1	-1	-1	0
chr2	45095147	C	T	PASS	0/1	intron_variant	MODIFIER	PDE4D	PDE4D	transcript	XM_038530659.1	protein_coding	6	c.530-12162G>A		-1	-1	-1	-1	-1	-1	0
chr2	45095147	C	T	PASS	0/1	intron_variant	MODIFIER	PDE4D	PDE4D	transcript	XM_038530657.1	protein_coding	7	c.626-12162G>A		-1	-1	-1	-1	-1	-1	0
chr2	45095147	C	T	PASS	0/1	intron_variant	MODIFIER	PDE4D	PDE4D	transcript	XM_038530655.1	protein_coding	8	c.626-12162G>A		-1	-1	-1	-1	-1	-1	0
chr2	45095147	C	T	PASS	0/1	intron_variant	MODIFIER	PDE4D	PDE4D	transcript	XM_038530656.1	protein_coding	7	c.626-12162G>A		-1	-1	-1	-1	-1	-1	0
chr2	45095147	C	T	PASS	0/1	intron_variant	MODIFIER	PDE4D	PDE4D	transcript	XM_038530651.1	protein_coding	12	c.626-12162G>A		-1	-1	-1	-1	-1	-1	0
chr2	45095147	C	T	PASS	0/1	intron_variant	MODIFIER	PDE4D	PDE4D	transcript	XM_038530652.1	protein_coding	9	c.626-12162G>A		-1	-1	-1	-1	-1	-1	0
chr2	45095147	C	T	PASS	0/1	intron_variant	MODIFIER	PDE4D	PDE4D	transcript	XM_038530653.1	protein_coding	10	c.626-12162G>A		-1	-1	-1	-1	-1	-1	0
chr2	45095147	C	T	PASS	0/1	intron_variant	MODIFIER	PDE4D	PDE4D	transcript	XM_038530654.1	protein_coding	8	c.626-12162G>A		-1	-1	-1	-1	-1	-1	0
chr2	45095147	C	T	PASS	0/1	intron_variant	MODIFIER	PDE4D	PDE4D	transcript	XM_038530676.1	protein_coding	10	c.626-45085G>A		-1	-1	-1	-1	-1	-1	0
chr2	47055781	ATTTC	A	PASS	0/1	upstream_gene_variant	MODIFIER	ZSWIM6	ZSWIM6	transcript	XM_038530694.1	protein_coding	-1	c.-646_-643delTTTC		-1	-1	-1	-1	-1	-1	631
chr2	47055781	ATTTC	A	PASS	0/1	intergenic_region	MODIFIER	LOC111092308-ZSWIM6	LOC111092308-ZSWIM6	intergenic_region	LOC111092308_3-ZSWIM6_3		-1	n.47055782_47055785delTTTC		-1	-1	-1	-1	-1	-1	0
chr2	47518764	T	C	PASS	0/1	intergenic_region	MODIFIER	LOC119870255-LOC119871144	LOC119870255-LOC119871144	intergenic_region	LOC119870255_3-LOC119871144_3		-1	n.47518764T>C		-1	-1	-1	-1	-1	-1	0
chr2	48061055	CTT	C	PASS	0/1	intron_variant	MODIFIER	IPO11	IPO11	transcript	XM_038530703.1	protein_coding	27	c.2582+4299_2582+4300delTT		-1	-1	-1	-1	-1	-1	0
chr2	48061055	CTT	C	PASS	0/1	intron_variant	MODIFIER	IPO11	IPO11	transcript	XM_038530704.1	protein_coding	27	c.2582+4299_2582+4300delTT		-1	-1	-1	-1	-1	-1	0
chr2	48061055	CTT	C	PASS	0/1	intron_variant	MODIFIER	IPO11	IPO11	transcript	XR_005355599.1	pseudogene	27	n.2772+4299_2772+4300delTT		-1	-1	-1	-1	-1	-1	0
chr2	48076731	G	C	PASS	0/1	downstream_gene_variant	MODIFIER	IPO11	IPO11	transcript	XM_038530704.1	protein_coding	-1	c.*1685G>C		-1	-1	-1	-1	-1	-1	1535
chr2	48076731	G	C	PASS	0/1	intron_variant	MODIFIER	IPO11	IPO11	transcript	XM_038530703.1	protein_coding	27	c.2583-13866G>C		-1	-1	-1	-1	-1	-1	0
chr2	48076731	G	C	PASS	0/1	intron_variant	MODIFIER	IPO11	IPO11	transcript	XR_005355599.1	pseudogene	27	n.2773-13866G>C		-1	-1	-1	-1	-1	-1	0
chr2	48084261	G	A	PASS	0/1	intron_variant	MODIFIER	IPO11	IPO11	transcript	XM_038530703.1	protein_coding	27	c.2583-6336G>A		-1	-1	-1	-1	-1	-1	0
chr2	48084261	G	A	PASS	0/1	intron_variant	MODIFIER	IPO11	IPO11	transcript	XR_005355599.1	pseudogene	27	n.2773-6336G>A		-1	-1	-1	-1	-1	-1	0
chr2	48520624	C	T	PASS	0/1	intergenic_region	MODIFIER	LOC100688221-LOC100688300	LOC100688221-LOC100688300	intergenic_region	LOC100688221_3-LOC100688300_3		-1	n.48520624C>T		-1	-1	-1	-1	-1	-1	0
chr2	48872134	TAAC	T	PASS	0/1	intergenic_region	MODIFIER	LOC100688221-LOC100688300	LOC100688221-LOC100688300	intergenic_region	LOC100688221_3-LOC100688300_3		-1	n.48872135_48872137delAAC		-1	-1	-1	-1	-1	-1	0
chr2	49230764	C	T	PASS	0/1	intergenic_region	MODIFIER	LOC100688366-HTR1A	LOC100688366-HTR1A	intergenic_region	LOC100688366_3-HTR1A_3		-1	n.49230764C>T		-1	-1	-1	-1	-1	-1	0
chr2	49309306	C	A	PASS	0/1	intergenic_region	MODIFIER	LOC111092366-LOC106557920	LOC111092366-LOC106557920	intergenic_region	LOC111092366_3-LOC106557920_3		-1	n.49309306C>A		-1	-1	-1	-1	-1	-1	0
chr2	49386272	C	A	PASS	0/1	downstream_gene_variant	MODIFIER	LOC106557920	LOC106557920	transcript	XR_005355607.1	pseudogene	-1	n.*2083C>A		-1	-1	-1	-1	-1	-1	2083
chr2	49386272	C	A	PASS	0/1	downstream_gene_variant	MODIFIER	LOC106557920	LOC106557920	transcript	XR_005355608.1	pseudogene	-1	n.*2083C>A		-1	-1	-1	-1	-1	-1	2083
chr2	49386272	C	A	PASS	0/1	downstream_gene_variant	MODIFIER	LOC106557920	LOC106557920	transcript	XR_005355605.1	pseudogene	-1	n.*2083C>A		-1	-1	-1	-1	-1	-1	2083
chr2	49386272	C	A	PASS	0/1	downstream_gene_variant	MODIFIER	LOC106557920	LOC106557920	transcript	XR_005355609.1	pseudogene	-1	n.*2083C>A		-1	-1	-1	-1	-1	-1	2083
chr2	49386272	C	A	PASS	0/1	intron_variant	MODIFIER	LOC111092367	LOC111092367	transcript	XR_005355604.1	pseudogene	2	n.146+1124G>T		-1	-1	-1	-1	-1	-1	0
chr2	49764370	C	G	PASS	0/1	downstream_gene_variant	MODIFIER	RGS7BP	RGS7BP	transcript	XM_038530708.1	protein_coding	-1	c.*8592C>G		-1	-1	-1	-1	-1	-1	3166
chr2	49764370	C	G	PASS	0/1	downstream_gene_variant	MODIFIER	RGS7BP	RGS7BP	transcript	XM_038530709.1	protein_coding	-1	c.*8592C>G		-1	-1	-1	-1	-1	-1	3166
chr2	49764370	C	G	PASS	0/1	intergenic_region	MODIFIER	RGS7BP-SHISAL2B	RGS7BP-SHISAL2B	intergenic_region	RGS7BP_3-SHISAL2B_3		-1	n.49764370C>G		-1	-1	-1	-1	-1	-1	0
chr2	50068875	C	T	PASS	0/1	intron_variant	MODIFIER	CWC27	CWC27	transcript	XM_038530711.1	protein_coding	13	c.1257-6194C>T		-1	-1	-1	-1	-1	-1	0
chr2	50363360	A	G	PASS	0/1	intron_variant	MODIFIER	ADAMTS6	ADAMTS6	transcript	XM_038530727.1	protein_coding	6	c.1074-4436T>C		-1	-1	-1	-1	-1	-1	0
chr2	50574766	TAC	T	PASS	0/1	downstream_gene_variant	MODIFIER	LOC119870541	LOC119870541	transcript	XR_005356217.1	snRNA	-1	n.*3532_*3533delGT		-1	-1	-1	-1	-1	-1	3533
chr2	50574766	TAC	T	PASS	0/1	intron_variant	MODIFIER	TRIM23	TRIM23	transcript	XM_038530736.1	protein_coding	6	c.1045-768_1045-767delGT		-1	-1	-1	-1	-1	-1	0
chr2	50574766	TAC	T	PASS	0/1	intron_variant	MODIFIER	TRIM23	TRIM23	transcript	XM_038530737.1	protein_coding	6	c.871-768_871-767delGT		-1	-1	-1	-1	-1	-1	0
chr2	50574766	TAC	T	PASS	0/1	intron_variant	MODIFIER	TRIM23	TRIM23	transcript	XM_038530738.1	protein_coding	5	c.766-768_766-767delGT		-1	-1	-1	-1	-1	-1	0
chr2	50635042	AG	A	PASS	0/1	3_prime_UTR_variant	MODIFIER	SGTB	SGTB	transcript	XM_038530746.1	protein_coding	11	c.*532delC		-1	-1	-1	-1	-1	-1	532
chr2	50635042	AG	A	PASS	0/1	3_prime_UTR_variant	MODIFIER	SGTB	SGTB	transcript	XM_038530747.1	protein_coding	12	c.*532delC		-1	-1	-1	-1	-1	-1	532
chr2	50635042	AG	A	PASS	0/1	downstream_gene_variant	MODIFIER	TRAPPC13	TRAPPC13	transcript	XM_038530739.1	protein_coding	-1	c.*4462delG		-1	-1	-1	-1	-1	-1	4204
chr2	50635042	AG	A	PASS	0/1	downstream_gene_variant	MODIFIER	TRAPPC13	TRAPPC13	transcript	XM_038530740.1	protein_coding	-1	c.*4462delG		-1	-1	-1	-1	-1	-1	4204
chr2	50635042	AG	A	PASS	0/1	downstream_gene_variant	MODIFIER	TRAPPC13	TRAPPC13	transcript	XM_038530741.1	protein_coding	-1	c.*4462delG		-1	-1	-1	-1	-1	-1	4204
chr2	50635042	AG	A	PASS	0/1	downstream_gene_variant	MODIFIER	TRAPPC13	TRAPPC13	transcript	XM_038530742.1	protein_coding	-1	c.*4370delG		-1	-1	-1	-1	-1	-1	2639
chr2	50635042	AG	A	PASS	0/1	downstream_gene_variant	MODIFIER	TRAPPC13	TRAPPC13	transcript	XM_038530743.1	protein_coding	-1	c.*4370delG		-1	-1	-1	-1	-1	-1	2639
chr2	50635042	AG	A	PASS	0/1	downstream_gene_variant	MODIFIER	TRAPPC13	TRAPPC13	transcript	XM_038530744.1	protein_coding	-1	c.*4370delG		-1	-1	-1	-1	-1	-1	2639
chr2	50635042	AG	A	PASS	0/1	downstream_gene_variant	MODIFIER	TRAPPC13	TRAPPC13	transcript	XM_038530745.1	protein_coding	-1	c.*4370delG		-1	-1	-1	-1	-1	-1	2639
chr2	50635042	AG	A	PASS	0/1	intron_variant	MODIFIER	SGTB	SGTB	transcript	XR_005355612.1	pseudogene	11	n.1256+371delC		-1	-1	-1	-1	-1	-1	0
chr2	50635042	AG	A	PASS	0/1	non_coding_transcript_exon_variant	MODIFIER	SGTB	SGTB	transcript	XR_005355610.1	pseudogene	11	n.1627delC		-1	-1	-1	-1	-1	-1	0
chr2	50635042	AG	A	PASS	0/1	non_coding_transcript_exon_variant	MODIFIER	SGTB	SGTB	transcript	XR_005355611.1	pseudogene	12	n.1270delC		-1	-1	-1	-1	-1	-1	0
chr2	50915693	A	T	PASS	0/1	intron_variant	MODIFIER	ERBIN	ERBIN	transcript	XM_038530714.1	protein_coding	10	c.817+452A>T		-1	-1	-1	-1	-1	-1	0
chr2	50915693	A	T	PASS	0/1	intron_variant	MODIFIER	ERBIN	ERBIN	transcript	XM_038530715.1	protein_coding	10	c.817+452A>T		-1	-1	-1	-1	-1	-1	0
chr2	50915693	A	T	PASS	0/1	intron_variant	MODIFIER	ERBIN	ERBIN	transcript	XM_038530726.1	protein_coding	9	c.817+452A>T		-1	-1	-1	-1	-1	-1	0
chr2	50915693	A	T	PASS	0/1	intron_variant	MODIFIER	ERBIN	ERBIN	transcript	XM_038530716.1	protein_coding	9	c.817+452A>T		-1	-1	-1	-1	-1	-1	0
chr2	50915693	A	T	PASS	0/1	intron_variant	MODIFIER	ERBIN	ERBIN	transcript	XM_038530717.1	protein_coding	9	c.817+452A>T		-1	-1	-1	-1	-1	-1	0
chr2	50915693	A	T	PASS	0/1	intron_variant	MODIFIER	ERBIN	ERBIN	transcript	XM_038530718.1	protein_coding	9	c.817+452A>T		-1	-1	-1	-1	-1	-1	0
chr2	50915693	A	T	PASS	0/1	intron_variant	MODIFIER	ERBIN	ERBIN	transcript	XM_038530719.1	protein_coding	9	c.817+452A>T		-1	-1	-1	-1	-1	-1	0
chr2	50915693	A	T	PASS	0/1	intron_variant	MODIFIER	ERBIN	ERBIN	transcript	XM_038530720.1	protein_coding	9	c.817+452A>T		-1	-1	-1	-1	-1	-1	0
chr2	50915693	A	T	PASS	0/1	intron_variant	MODIFIER	ERBIN	ERBIN	transcript	XM_038530721.1	protein_coding	9	c.817+452A>T		-1	-1	-1	-1	-1	-1	0
chr2	50915693	A	T	PASS	0/1	intron_variant	MODIFIER	ERBIN	ERBIN	transcript	XM_038530723.1	protein_coding	9	c.817+452A>T		-1	-1	-1	-1	-1	-1	0
chr2	50915693	A	T	PASS	0/1	intron_variant	MODIFIER	ERBIN	ERBIN	transcript	XM_038530724.1	protein_coding	9	c.817+452A>T		-1	-1	-1	-1	-1	-1	0
chr2	50915693	A	T	PASS	0/1	intron_variant	MODIFIER	ERBIN	ERBIN	transcript	XM_038530725.1	protein_coding	9	c.817+452A>T		-1	-1	-1	-1	-1	-1	0
chr2	51281825	C	T	PASS	0/1	intergenic_region	MODIFIER	LOC111094656-MAST4	LOC111094656-MAST4	intergenic_region	LOC111094656_3-MAST4_3		-1	n.51281825C>T		-1	-1	-1	-1	-1	-1	0
chr2	52592758	C	T	PASS	0/1	intron_variant	MODIFIER	LOC111092497	LOC111092497	transcript	XR_005355626.1	pseudogene	1	n.192-2532G>A		-1	-1	-1	-1	-1	-1	0
chr2	53159808	G	A	PASS	0/1	intergenic_region	MODIFIER	LOC111092508-LOC111092510	LOC111092508-LOC111092510	intergenic_region	LOC111092508_3-LOC111092510_3		-1	n.53159808G>A		-1	-1	-1	-1	-1	-1	0
chr2	56096029	A	T	PASS	0/1	intergenic_region	MODIFIER	ARHGEF28-ENC1	ARHGEF28-ENC1	intergenic_region	ARHGEF28_3-ENC1_3		-1	n.56096029A>T		-1	-1	-1	-1	-1	-1	0
chr2	56190489	G	T	PASS	0/1	intergenic_region	MODIFIER	ARHGEF28-ENC1	ARHGEF28-ENC1	intergenic_region	ARHGEF28_3-ENC1_3		-1	n.56190489G>T		-1	-1	-1	-1	-1	-1	0
chr2	56612209	C	T	PASS	0/1	intron_variant	MODIFIER	FAM169A	FAM169A	transcript	XM_038530858.1	protein_coding	6	c.490+3049G>A		-1	-1	-1	-1	-1	-1	0
chr2	56612209	C	T	PASS	0/1	intron_variant	MODIFIER	FAM169A	FAM169A	transcript	XM_038530864.1	protein_coding	2	c.-57+5299G>A		-1	-1	-1	-1	-1	-1	0
chr2	56612209	C	T	PASS	0/1	intron_variant	MODIFIER	FAM169A	FAM169A	transcript	XM_038530859.1	protein_coding	5	c.490+3049G>A		-1	-1	-1	-1	-1	-1	0
chr2	56612209	C	T	PASS	0/1	intron_variant	MODIFIER	FAM169A	FAM169A	transcript	XM_038530860.1	protein_coding	6	c.490+3049G>A		-1	-1	-1	-1	-1	-1	0
chr2	56612209	C	T	PASS	0/1	intron_variant	MODIFIER	FAM169A	FAM169A	transcript	XM_038530862.1	protein_coding	5	c.490+3049G>A		-1	-1	-1	-1	-1	-1	0
chr2	56612209	C	T	PASS	0/1	intron_variant	MODIFIER	FAM169A	FAM169A	transcript	XM_038530863.1	protein_coding	6	c.490+3049G>A		-1	-1	-1	-1	-1	-1	0
chr2	56612209	C	T	PASS	0/1	intron_variant	MODIFIER	FAM169A	FAM169A	transcript	XM_038530861.1	protein_coding	5	c.490+3049G>A		-1	-1	-1	-1	-1	-1	0
chr2	57008242	G	A	PASS	0/1	intergenic_region	MODIFIER	LOC119871146-LOC119876074_1	LOC119871146-LOC119876074_1	intergenic_region	LOC119871146_3-LOC119876074_1		-1	n.57008242G>A		-1	-1	-1	-1	-1	-1	0
chr2	57021789	AT	A	PASS	0/1	intron_variant	MODIFIER	LOC119876074_1	LOC119876074_1	transcript	XR_005355682.1	pseudogene	1	n.137+1477delT		-1	-1	-1	-1	-1	-1	0
chr2	57225225	CCA	C	PASS	0/1	intergenic_region	MODIFIER	LOC119870017-LOC111092647	LOC119870017-LOC111092647	intergenic_region	LOC119870017_3-LOC111092647_3		-1	n.57225226_57225227delCA		-1	-1	-1	-1	-1	-1	0
chr2	57275191	C	T	PASS	0/1	synonymous_variant	LOW	SLC38A7	SLC38A7	transcript	XM_038530879.1	protein_coding	6	c.762C>T	p.Phe254Phe	1373	3909	762	1392	254	463	0
chr2	57275191	C	T	PASS	0/1	synonymous_variant	LOW	SLC38A7	SLC38A7	transcript	XM_038530884.1	protein_coding	6	c.762C>T	p.Phe254Phe	976	3512	762	1392	254	463	0
chr2	57275191	C	T	PASS	0/1	synonymous_variant	LOW	SLC38A7	SLC38A7	transcript	XM_038530880.1	protein_coding	7	c.762C>T	p.Phe254Phe	1115	3651	762	1392	254	463	0
chr2	57275191	C	T	PASS	0/1	synonymous_variant	LOW	SLC38A7	SLC38A7	transcript	XM_038530882.1	protein_coding	7	c.762C>T	p.Phe254Phe	1111	3647	762	1392	254	463	0
chr2	57275191	C	T	PASS	0/1	synonymous_variant	LOW	SLC38A7	SLC38A7	transcript	XM_038530887.1	protein_coding	5	c.489C>T	p.Phe163Phe	547	3083	489	1119	163	372	0
chr2	57275191	C	T	PASS	0/1	synonymous_variant	LOW	SLC38A7	SLC38A7	transcript	XM_038530881.1	protein_coding	7	c.762C>T	p.Phe254Phe	1311	3847	762	1392	254	463	0
chr2	57275191	C	T	PASS	0/1	synonymous_variant	LOW	SLC38A7	SLC38A7	transcript	XM_038530885.1	protein_coding	6	c.762C>T	p.Phe254Phe	1170	3706	762	1392	254	463	0
chr2	57275191	C	T	PASS	0/1	synonymous_variant	LOW	SLC38A7	SLC38A7	transcript	XM_038530883.1	protein_coding	7	c.762C>T	p.Phe254Phe	1577	4113	762	1392	254	463	0
chr2	57275191	C	T	PASS	0/1	synonymous_variant	LOW	SLC38A7	SLC38A7	transcript	XM_038530886.1	protein_coding	6	c.501C>T	p.Phe167Phe	1112	3648	501	1131	167	376	0
chr2	58505526	GGGAGACACACAAT	G	PASS	0/1	intron_variant	MODIFIER	CPNE2	CPNE2	transcript	XM_038530985.1	protein_coding	14	c.1302+1171_1302+1183delATTGTGTGTCTCC		-1	-1	-1	-1	-1	-1	0
chr2	58730592	C	T	PASS	0/1	upstream_gene_variant	MODIFIER	MIR138B	MIR138B	transcript	NR_049276.1_3	pseudogene	-1	n.-4633G>A		-1	-1	-1	-1	-1	-1	4633
chr2	58730592	C	T	PASS	0/1	upstream_gene_variant	MODIFIER	MIR138B	MIR138B	transcript	unassigned_transcript_43	miRNA	-1	n.-4633G>A		-1	-1	-1	-1	-1	-1	4633
chr2	58730592	C	T	PASS	0/1	intergenic_region	MODIFIER	MIR138B-NUP93	MIR138B-NUP93	intergenic_region	MIR138B_3-NUP93_3		-1	n.58730592C>T		-1	-1	-1	-1	-1	-1	0
chr2	58926326	T	C	PASS	0/1	intergenic_region	MODIFIER	MT4-LOC119870316	MT4-LOC119870316	intergenic_region	MT4_3-LOC119870316_3		-1	n.58926326T>C		-1	-1	-1	-1	-1	-1	0
chr2	58932190	C	T	PASS	0/1	upstream_gene_variant	MODIFIER	LOC119870316	LOC119870316	transcript	XR_005355721.1	pseudogene	-1	n.-1696C>T		-1	-1	-1	-1	-1	-1	1696
chr2	58932190	C	T	PASS	0/1	intergenic_region	MODIFIER	MT4-LOC119870316	MT4-LOC119870316	intergenic_region	MT4_3-LOC119870316_3		-1	n.58932190C>T		-1	-1	-1	-1	-1	-1	0
chr2	58941651	T	C	PASS	0/1	downstream_gene_variant	MODIFIER	LOC119870316	LOC119870316	transcript	XR_005355721.1	pseudogene	-1	n.*342T>C		-1	-1	-1	-1	-1	-1	342
chr2	58941651	T	C	PASS	0/1	intergenic_region	MODIFIER	LOC119870316-BBS2	LOC119870316-BBS2	intergenic_region	LOC119870316_3-BBS2_3		-1	n.58941651T>C		-1	-1	-1	-1	-1	-1	0
chr2	58998395	C	G	PASS	0/1	intron_variant	MODIFIER	OGFOD1	OGFOD1	transcript	XM_038531011.1	protein_coding	8	c.1113+357G>C		-1	-1	-1	-1	-1	-1	0
chr2	58998395	C	G	PASS	0/1	intron_variant	MODIFIER	OGFOD1	OGFOD1	transcript	XM_038531012.1	protein_coding	8	c.900+357G>C		-1	-1	-1	-1	-1	-1	0
chr2	59005416	C	A	PASS	0/1	intron_variant	MODIFIER	OGFOD1	OGFOD1	transcript	XM_038531011.1	protein_coding	3	c.560+1487G>T		-1	-1	-1	-1	-1	-1	0
chr2	59005416	C	A	PASS	0/1	intron_variant	MODIFIER	OGFOD1	OGFOD1	transcript	XM_038531012.1	protein_coding	3	c.347+1487G>T		-1	-1	-1	-1	-1	-1	0
chr2	59042245	C	T	VQSRTrancheSNP99.90to100.00	0/1	upstream_gene_variant	MODIFIER	AMFR	AMFR	transcript	XM_038531010.1	protein_coding	-1	c.-2558C>T		-1	-1	-1	-1	-1	-1	2539
chr2	59042245	C	T	VQSRTrancheSNP99.90to100.00	0/1	intron_variant	MODIFIER	AMFR	AMFR	transcript	XM_038531008.1	protein_coding	2	c.321+1511C>T		-1	-1	-1	-1	-1	-1	0
chr2	59042245	C	T	VQSRTrancheSNP99.90to100.00	0/1	intron_variant	MODIFIER	AMFR	AMFR	transcript	XM_038531009.1	protein_coding	1	c.256-2975C>T		-1	-1	-1	-1	-1	-1	0
chr2	59042249	T	C	PASS	0/1	upstream_gene_variant	MODIFIER	AMFR	AMFR	transcript	XM_038531010.1	protein_coding	-1	c.-2554T>C		-1	-1	-1	-1	-1	-1	2535
chr2	59042249	T	C	PASS	0/1	intron_variant	MODIFIER	AMFR	AMFR	transcript	XM_038531008.1	protein_coding	2	c.321+1515T>C		-1	-1	-1	-1	-1	-1	0
chr2	59042249	T	C	PASS	0/1	intron_variant	MODIFIER	AMFR	AMFR	transcript	XM_038531009.1	protein_coding	1	c.256-2971T>C		-1	-1	-1	-1	-1	-1	0
chr2	59110749	CAGGGT	C	PASS	0/1	intron_variant	MODIFIER	GNAO1	GNAO1	transcript	XM_038531014.1	protein_coding	3	c.304-2058_304-2054delACCCT		-1	-1	-1	-1	-1	-1	0
chr2	59110749	CAGGGT	C	PASS	0/1	intron_variant	MODIFIER	GNAO1	GNAO1	transcript	XM_038531015.1	protein_coding	3	c.304-2058_304-2054delACCCT		-1	-1	-1	-1	-1	-1	0
chr2	59110756	CA	C	PASS	0/1	intron_variant	MODIFIER	GNAO1	GNAO1	transcript	XM_038531014.1	protein_coding	3	c.304-2061delT		-1	-1	-1	-1	-1	-1	0
chr2	59110756	CA	C	PASS	0/1	intron_variant	MODIFIER	GNAO1	GNAO1	transcript	XM_038531015.1	protein_coding	3	c.304-2061delT		-1	-1	-1	-1	-1	-1	0
chr2	59110759	AC	A	PASS	0/1	intron_variant	MODIFIER	GNAO1	GNAO1	transcript	XM_038531014.1	protein_coding	3	c.304-2064delG		-1	-1	-1	-1	-1	-1	0
chr2	59110759	AC	A	PASS	0/1	intron_variant	MODIFIER	GNAO1	GNAO1	transcript	XM_038531015.1	protein_coding	3	c.304-2064delG		-1	-1	-1	-1	-1	-1	0
chr2	59192246	G	A	PASS	0/1	intron_variant	MODIFIER	GNAO1	GNAO1	transcript	XM_038531014.1	protein_coding	2	c.162-27205C>T		-1	-1	-1	-1	-1	-1	0
chr2	59192246	G	A	PASS	0/1	intron_variant	MODIFIER	GNAO1	GNAO1	transcript	XM_038531015.1	protein_coding	2	c.162-27205C>T		-1	-1	-1	-1	-1	-1	0
chr2	59198103	A	T	PASS	0/1	intron_variant	MODIFIER	GNAO1	GNAO1	transcript	XM_038531014.1	protein_coding	2	c.162-33062T>A		-1	-1	-1	-1	-1	-1	0
chr2	59198103	A	T	PASS	0/1	intron_variant	MODIFIER	GNAO1	GNAO1	transcript	XM_038531015.1	protein_coding	2	c.162-33062T>A		-1	-1	-1	-1	-1	-1	0
chr2	59211189	A	AT	PASS	0/1	intron_variant	MODIFIER	GNAO1	GNAO1	transcript	XM_038531014.1	protein_coding	2	c.161+43378_161+43379insA		-1	-1	-1	-1	-1	-1	0
chr2	59211189	A	AT	PASS	0/1	intron_variant	MODIFIER	GNAO1	GNAO1	transcript	XM_038531015.1	protein_coding	2	c.161+43378_161+43379insA		-1	-1	-1	-1	-1	-1	0
chr2	59257102	G	GT	PASS	0/1	upstream_gene_variant	MODIFIER	GNAO1	GNAO1	transcript	XM_038531014.1	protein_coding	-1	c.-2174_-2173insA		-1	-1	-1	-1	-1	-1	1709
chr2	59257102	G	GT	PASS	0/1	upstream_gene_variant	MODIFIER	GNAO1	GNAO1	transcript	XM_038531015.1	protein_coding	-1	c.-2174_-2173insA		-1	-1	-1	-1	-1	-1	1708
chr2	59257102	G	GT	PASS	0/1	intergenic_region	MODIFIER	GNAO1-LOC111092775	GNAO1-LOC111092775	intergenic_region	GNAO1_3-LOC111092775_3		-1	n.59257102_59257103insT		-1	-1	-1	-1	-1	-1	0
chr2	59268676	G	A	PASS	0/1	intergenic_region	MODIFIER	GNAO1-LOC111092775	GNAO1-LOC111092775	intergenic_region	GNAO1_3-LOC111092775_3		-1	n.59268676G>A		-1	-1	-1	-1	-1	-1	0
chr2	59300580	C	T	PASS	0/1	intergenic_region	MODIFIER	GNAO1-LOC111092775	GNAO1-LOC111092775	intergenic_region	GNAO1_3-LOC111092775_3		-1	n.59300580C>T		-1	-1	-1	-1	-1	-1	0
chr2	59328423	C	T	PASS	0/1	upstream_gene_variant	MODIFIER	LOC111092775	LOC111092775	transcript	XR_005355728.1	pseudogene	-1	n.-1136G>A		-1	-1	-1	-1	-1	-1	1136
chr2	59328423	C	T	PASS	0/1	intergenic_region	MODIFIER	LOC111092775-LOC111092774	LOC111092775-LOC111092774	intergenic_region	LOC111092775_3-LOC111092774_3		-1	n.59328423C>T		-1	-1	-1	-1	-1	-1	0
chr2	59352989	G	A	PASS	0/1	upstream_gene_variant	MODIFIER	LOC111092774	LOC111092774	transcript	XR_005355726.1	pseudogene	-1	n.-3838C>T		-1	-1	-1	-1	-1	-1	3838
chr2	59352989	G	A	PASS	0/1	intergenic_region	MODIFIER	LOC111092774-LOC478124	LOC111092774-LOC478124	intergenic_region	LOC111092774_3-LOC478124_3		-1	n.59352989G>A		-1	-1	-1	-1	-1	-1	0
chr2	59392329	A	G	PASS	0/1	intergenic_region	MODIFIER	LOC111092774-LOC478124	LOC111092774-LOC478124	intergenic_region	LOC111092774_3-LOC478124_3		-1	n.59392329A>G		-1	-1	-1	-1	-1	-1	0
chr2	59445780	C	T	PASS	0/1	intergenic_region	MODIFIER	LOC111092774-LOC478124	LOC111092774-LOC478124	intergenic_region	LOC111092774_3-LOC478124_3		-1	n.59445780C>T		-1	-1	-1	-1	-1	-1	0
chr2	59454681	GC	G	PASS	0/1	intergenic_region	MODIFIER	LOC111092774-LOC478124	LOC111092774-LOC478124	intergenic_region	LOC111092774_3-LOC478124_3		-1	n.59454682delC		-1	-1	-1	-1	-1	-1	0
chr2	59538463	C	G	PASS	0/1	intron_variant	MODIFIER	CES5A	CES5A	transcript	NM_001003969.1_3	protein_coding	11	c.1423+1036C>G		-1	-1	-1	-1	-1	-1	0
chr2	60237928	G	C	PASS	0/1	intergenic_region	MODIFIER	LOC102154600-IRX5	LOC102154600-IRX5	intergenic_region	LOC102154600_3-IRX5_3		-1	n.60237928G>C		-1	-1	-1	-1	-1	-1	0
chr2	60728849	C	T	PASS	0/1	downstream_gene_variant	MODIFIER	LOC102155462	LOC102155462	transcript	XR_005355028.1	pseudogene	-1	n.*409G>A		-1	-1	-1	-1	-1	-1	409
chr2	60728849	C	T	PASS	0/1	intergenic_region	MODIFIER	LOC111094665-LOC102155462	LOC111094665-LOC102155462	intergenic_region	LOC111094665_3-LOC102155462_3		-1	n.60728849C>T		-1	-1	-1	-1	-1	-1	0
chr2	60818260	T	G	PASS	0/1	intergenic_region	MODIFIER	LOC119876041-IRX3	LOC119876041-IRX3	intergenic_region	LOC119876041-IRX3_3		-1	n.60818260T>G		-1	-1	-1	-1	-1	-1	0
chr2	62039899	C	T	PASS	0/1	intergenic_region	MODIFIER	LOC100686992-LOC111092850	LOC100686992-LOC111092850	intergenic_region	LOC100686992_3-LOC111092850_3		-1	n.62039899C>T		-1	-1	-1	-1	-1	-1	0
chr2	62267696	T	TC	PASS	0/1	intron_variant	MODIFIER	TOX3	TOX3	transcript	XM_038531057.1	protein_coding	1	c.87+13633_87+13634insC		-1	-1	-1	-1	-1	-1	0
chr2	62267696	T	TC	PASS	0/1	intron_variant	MODIFIER	TOX3	TOX3	transcript	XM_038531062.1	protein_coding	1	c.-22+14850_-22+14851insC		-1	-1	-1	-1	-1	-1	0
chr2	62267696	T	TC	PASS	0/1	intron_variant	MODIFIER	TOX3	TOX3	transcript	XM_038531063.1	protein_coding	1	c.-22+14850_-22+14851insC		-1	-1	-1	-1	-1	-1	0
chr2	62267696	T	TC	PASS	0/1	intron_variant	MODIFIER	TOX3	TOX3	transcript	XM_038531058.1	protein_coding	1	c.87+13633_87+13634insC		-1	-1	-1	-1	-1	-1	0
chr2	62267696	T	TC	PASS	0/1	intron_variant	MODIFIER	TOX3	TOX3	transcript	XM_038531059.1	protein_coding	1	c.87+13633_87+13634insC		-1	-1	-1	-1	-1	-1	0
chr2	62267696	T	TC	PASS	0/1	intron_variant	MODIFIER	TOX3	TOX3	transcript	XM_038531060.1	protein_coding	1	c.87+13633_87+13634insC		-1	-1	-1	-1	-1	-1	0
chr2	62397893	C	A	PASS	0/1	intergenic_region	MODIFIER	TOX3-LOC100687235	TOX3-LOC100687235	intergenic_region	TOX3_3-LOC100687235_3		-1	n.62397893C>A		-1	-1	-1	-1	-1	-1	0
chr2	62459745	C	T	PASS	0/1	intergenic_region	MODIFIER	LOC100687235-LOC100687819	LOC100687235-LOC100687819	intergenic_region	LOC100687235_3-LOC100687819_3		-1	n.62459745C>T		-1	-1	-1	-1	-1	-1	0
chr2	62822530	C	T	PASS	0/1	downstream_gene_variant	MODIFIER	LOC111092856	LOC111092856	transcript	XR_005355788.1	pseudogene	-1	n.*3576C>T		-1	-1	-1	-1	-1	-1	3576
chr2	62822530	C	T	PASS	0/1	intergenic_region	MODIFIER	LOC111092856-LOC119870019	LOC111092856-LOC119870019	intergenic_region	LOC111092856_3-LOC119870019_3		-1	n.62822530C>T		-1	-1	-1	-1	-1	-1	0
chr2	62843526	G	A	PASS	0/1	intergenic_region	MODIFIER	LOC111092856-LOC119870019	LOC111092856-LOC119870019	intergenic_region	LOC111092856_3-LOC119870019_3		-1	n.62843526G>A		-1	-1	-1	-1	-1	-1	0
chr2	62860033	G	A	PASS	0/1	intron_variant	MODIFIER	LOC119870019	LOC119870019	transcript	XR_005355041.1	pseudogene	1	n.99+5391G>A		-1	-1	-1	-1	-1	-1	0
chr2	62874566	A	C	PASS	0/1	intron_variant	MODIFIER	LOC119870019	LOC119870019	transcript	XR_005355041.1	pseudogene	1	n.100-11412A>C		-1	-1	-1	-1	-1	-1	0
chr2	62879047	A	G	PASS	0/1	intron_variant	MODIFIER	LOC119870019	LOC119870019	transcript	XR_005355041.1	pseudogene	1	n.100-6931A>G		-1	-1	-1	-1	-1	-1	0
chr2	62880016	A	T	PASS	0/1	intron_variant	MODIFIER	LOC119870019	LOC119870019	transcript	XR_005355041.1	pseudogene	1	n.100-5962A>T		-1	-1	-1	-1	-1	-1	0
chr2	62942048	A	G	PASS	0/1	intergenic_region	MODIFIER	LOC119870019-LOC111094677	LOC119870019-LOC111094677	intergenic_region	LOC119870019_3-LOC111094677_3		-1	n.62942048A>G		-1	-1	-1	-1	-1	-1	0
chr2	63054888	C	T	PASS	0/1	intergenic_region	MODIFIER	LOC111092859-LOC111092861	LOC111092859-LOC111092861	intergenic_region	LOC111092859_3-LOC111092861_3		-1	n.63054888C>T		-1	-1	-1	-1	-1	-1	0
chr2	63940156	C	T	PASS	0/1	intron_variant	MODIFIER	NOD2	NOD2	transcript	NM_001287039.1_3	protein_coding	1	c.459+3202G>A		-1	-1	-1	-1	-1	-1	0
chr2	64423373	G	A	PASS	0/1	intron_variant	MODIFIER	TENT4B	TENT4B	transcript	XM_038531081.1	protein_coding	1	c.677+1059C>T		-1	-1	-1	-1	-1	-1	0
chr2	64423373	G	A	PASS	0/1	intron_variant	MODIFIER	TENT4B	TENT4B	transcript	XM_038531082.1	protein_coding	1	c.677+1059C>T		-1	-1	-1	-1	-1	-1	0
chr2	64423373	G	A	PASS	0/1	intron_variant	MODIFIER	TENT4B	TENT4B	transcript	XM_038531083.1	protein_coding	1	c.677+1059C>T		-1	-1	-1	-1	-1	-1	0
chr2	64423373	G	A	PASS	0/1	intron_variant	MODIFIER	TENT4B	TENT4B	transcript	XM_038531085.1	protein_coding	1	c.677+1059C>T		-1	-1	-1	-1	-1	-1	0
chr2	64423374	G	A	PASS	0/1	intron_variant	MODIFIER	TENT4B	TENT4B	transcript	XM_038531081.1	protein_coding	1	c.677+1058C>T		-1	-1	-1	-1	-1	-1	0
chr2	64423374	G	A	PASS	0/1	intron_variant	MODIFIER	TENT4B	TENT4B	transcript	XM_038531082.1	protein_coding	1	c.677+1058C>T		-1	-1	-1	-1	-1	-1	0
chr2	64423374	G	A	PASS	0/1	intron_variant	MODIFIER	TENT4B	TENT4B	transcript	XM_038531083.1	protein_coding	1	c.677+1058C>T		-1	-1	-1	-1	-1	-1	0
chr2	64423374	G	A	PASS	0/1	intron_variant	MODIFIER	TENT4B	TENT4B	transcript	XM_038531085.1	protein_coding	1	c.677+1058C>T		-1	-1	-1	-1	-1	-1	0
chr2	64842115	C	G	PASS	0/1	intron_variant	MODIFIER	ZNF423	ZNF423	transcript	XM_038531091.1	protein_coding	3	c.301+1612C>G		-1	-1	-1	-1	-1	-1	0
chr2	64842115	C	G	PASS	0/1	intron_variant	MODIFIER	ZNF423	ZNF423	transcript	XM_038531093.1	protein_coding	3	c.97+1612C>G		-1	-1	-1	-1	-1	-1	0
chr2	64842115	C	G	PASS	0/1	intron_variant	MODIFIER	ZNF423	ZNF423	transcript	XM_038531092.1	protein_coding	3	c.97+1612C>G		-1	-1	-1	-1	-1	-1	0
chr2	65208733	C	T	PASS	0/1	intron_variant	MODIFIER	LOC102152918	LOC102152918	transcript	XR_005355822.1	pseudogene	3	n.437+22367G>A		-1	-1	-1	-1	-1	-1	0
chr2	65208733	C	T	PASS	0/1	intron_variant	MODIFIER	LOC102152918	LOC102152918	transcript	XR_005355826.1	pseudogene	3	n.405+22367G>A		-1	-1	-1	-1	-1	-1	0
chr2	65208733	C	T	PASS	0/1	intron_variant	MODIFIER	LOC102152918	LOC102152918	transcript	XR_005355823.1	pseudogene	3	n.437+22367G>A		-1	-1	-1	-1	-1	-1	0
chr2	65208733	C	T	PASS	0/1	intron_variant	MODIFIER	LOC102152918	LOC102152918	transcript	XR_005355825.1	pseudogene	3	n.410+22367G>A		-1	-1	-1	-1	-1	-1	0
chr2	65208733	C	T	PASS	0/1	intron_variant	MODIFIER	LOC102152918	LOC102152918	transcript	XR_005355824.1	pseudogene	3	n.438-5787G>A		-1	-1	-1	-1	-1	-1	0
chr2	66857012	C	T	PASS	0/1	intron_variant	MODIFIER	ITFG1	ITFG1	transcript	XM_038531136.1	protein_coding	8	c.805+2024C>T		-1	-1	-1	-1	-1	-1	0
chr2	66857012	C	T	PASS	0/1	intron_variant	MODIFIER	ITFG1	ITFG1	transcript	XM_038531138.1	protein_coding	8	c.805+2024C>T		-1	-1	-1	-1	-1	-1	0
chr2	67238438	C	CCGGGATCCCTGGGTGGCGCAGCGGTTTGGCGCCTGCCTTCGG	PASS	0/1	intergenic_region	MODIFIER	NETO2-DNAJA2	NETO2-DNAJA2	intergenic_region	NETO2_3-DNAJA2_3		-1	n.67238438_67238439insCGGGATCCCTGGGTGGCGCAGCGGTTTGGCGCCTGCCTTCGG		-1	-1	-1	-1	-1	-1	0
chr2	71494593	C	T	PASS	0/1	intergenic_region	MODIFIER	PHACTR4-MED18	PHACTR4-MED18	intergenic_region	PHACTR4_3-MED18_3		-1	n.71494593C>T		-1	-1	-1	-1	-1	-1	0
chr2	71650879	C	T	PASS	0/1	downstream_gene_variant	MODIFIER	PTAFR	PTAFR	transcript	NM_001287047.1_3	protein_coding	-1	c.*1216C>T		-1	-1	-1	-1	-1	-1	264
chr2	71650879	C	T	PASS	0/1	intergenic_region	MODIFIER	PTAFR-LOC111093279	PTAFR-LOC111093279	intergenic_region	PTAFR_3-LOC111093279_3		-1	n.71650879C>T		-1	-1	-1	-1	-1	-1	0
chr2	74771428	C	T	PASS	0/1	intergenic_region	MODIFIER	LOC111093525-LOC100687018	LOC111093525-LOC100687018	intergenic_region	LOC111093525_3-LOC100687018_3		-1	n.74771428C>T		-1	-1	-1	-1	-1	-1	0
chr2	80379323	A	T	PASS	0/1	missense_variant	MODERATE	PADI6	PADI6	transcript	NM_001097547.2_3	protein_coding	12	c.1461T>A	p.Ser487Arg	1535	2341	1461	2076	487	691	0
chr2	80387753	G	A	PASS	0/1	intron_variant	MODIFIER	PADI6	PADI6	transcript	NM_001097547.2_3	protein_coding	6	c.658+1469C>T		-1	-1	-1	-1	-1	-1	0
chr2	81157360	C	T	PASS	0/1	intron_variant	MODIFIER	ZBTB17	ZBTB17	transcript	XM_038531895.1	protein_coding	1	c.8-1970C>T		-1	-1	-1	-1	-1	-1	0
chr2	81157360	C	T	PASS	0/1	intron_variant	MODIFIER	ZBTB17	ZBTB17	transcript	XM_038531896.1	protein_coding	2	c.-2-1970C>T		-1	-1	-1	-1	-1	-1	0
chr2	81157360	C	T	PASS	0/1	intron_variant	MODIFIER	ZBTB17	ZBTB17	transcript	XM_038531897.1	protein_coding	3	c.-2-1970C>T		-1	-1	-1	-1	-1	-1	0
chr2	81157360	C	T	PASS	0/1	intron_variant	MODIFIER	ZBTB17	ZBTB17	transcript	XM_038531899.1	protein_coding	2	c.-2-1970C>T		-1	-1	-1	-1	-1	-1	0
chr2	81157360	C	T	PASS	0/1	intron_variant	MODIFIER	ZBTB17	ZBTB17	transcript	XM_038531900.1	protein_coding	1	c.8-1970C>T		-1	-1	-1	-1	-1	-1	0
chr2	81157360	C	T	PASS	0/1	intron_variant	MODIFIER	ZBTB17	ZBTB17	transcript	XM_038531898.1	protein_coding	2	c.-2-1970C>T		-1	-1	-1	-1	-1	-1	0
chr2	82989226	G	GCCGACACCTCGGGGACCCCGCGCCGCCGCCCTCGGACCCA	QD2;ReadPosRankSum-2	0/1	upstream_gene_variant	MODIFIER	PRDM2	PRDM2	transcript	XM_038531947.1	protein_coding	-1	c.-250_-249insTGGGTCCGAGGGCGGCGGCGCGGGGTCCCCGAGGTGTCGG		-1	-1	-1	-1	-1	-1	170
chr2	82989226	G	GCCGACACCTCGGGGACCCCGCGCCGCCGCCCTCGGACCCA	QD2;ReadPosRankSum-2	0/1	upstream_gene_variant	MODIFIER	PRDM2	PRDM2	transcript	XM_038531951.1	protein_coding	-1	c.-395_-394insTGGGTCCGAGGGCGGCGGCGCGGGGTCCCCGAGGTGTCGG		-1	-1	-1	-1	-1	-1	169
chr2	82989226	G	GCCGACACCTCGGGGACCCCGCGCCGCCGCCCTCGGACCCA	QD2;ReadPosRankSum-2	0/1	upstream_gene_variant	MODIFIER	PRDM2	PRDM2	transcript	XM_038531953.1	protein_coding	-1	c.-250_-249insTGGGTCCGAGGGCGGCGGCGCGGGGTCCCCGAGGTGTCGG		-1	-1	-1	-1	-1	-1	142
chr2	82989226	G	GCCGACACCTCGGGGACCCCGCGCCGCCGCCCTCGGACCCA	QD2;ReadPosRankSum-2	0/1	intergenic_region	MODIFIER	PRDM2-PDPN	PRDM2-PDPN	intergenic_region	PRDM2_3-PDPN_3		-1	n.82989226_82989227insCCGACACCTCGGGGACCCCGCGCCGCCGCCCTCGGACCCA		-1	-1	-1	-1	-1	-1	0
chr2	83153741	G	A	PASS	0/1	intergenic_region	MODIFIER	LRRC38-C2H1orf158	LRRC38-C2H1orf158	intergenic_region	LRRC38_3-C2H1orf158_3		-1	n.83153741G>A		-1	-1	-1	-1	-1	-1	0
chr2	83161770	G	T	PASS	0/1	intergenic_region	MODIFIER	LRRC38-C2H1orf158	LRRC38-C2H1orf158	intergenic_region	LRRC38_3-C2H1orf158_3		-1	n.83161770G>T		-1	-1	-1	-1	-1	-1	0
chr2	83344155	C	T	PASS	0/1	5_prime_UTR_variant	MODIFIER	LOC119870498	LOC119870498	transcript	XM_038531958.1	protein_coding	1	c.-587G>A		-1	-1	-1	-1	-1	-1	587
chr2	83344155	C	T	PASS	0/1	5_prime_UTR_variant	MODIFIER	LOC119870498	LOC119870498	transcript	XM_038531960.1	protein_coding	1	c.-587G>A		-1	-1	-1	-1	-1	-1	587
chr2	83344155	C	T	PASS	0/1	5_prime_UTR_variant	MODIFIER	LOC119870498	LOC119870498	transcript	XM_038531961.1	protein_coding	1	c.-565G>A		-1	-1	-1	-1	-1	-1	565
chr2	83344155	C	T	PASS	0/1	5_prime_UTR_variant	MODIFIER	LOC119870498	LOC119870498	transcript	XM_038531959.1	protein_coding	2	c.-587G>A		-1	-1	-1	-1	-1	-1	587
chr2	83344155	C	T	PASS	0/1	downstream_gene_variant	MODIFIER	DHRS3	DHRS3	transcript	XM_038531962.1	protein_coding	-1	c.*3276C>T		-1	-1	-1	-1	-1	-1	2853
chr2	83344155	C	T	PASS	0/1	downstream_gene_variant	MODIFIER	LOC119876035	LOC119876035	transcript	XM_038529601.1	protein_coding	-1	c.*279G>A		-1	-1	-1	-1	-1	-1	279
chr2	83344155	C	T	PASS	0/1	downstream_gene_variant	MODIFIER	DHRS3	DHRS3	transcript	XM_038531963.1	protein_coding	-1	c.*3276C>T		-1	-1	-1	-1	-1	-1	2853
chr2	83344155	C	T	PASS	0/1	downstream_gene_variant	MODIFIER	DHRS3	DHRS3	transcript	XM_038531964.1	protein_coding	-1	c.*3276C>T		-1	-1	-1	-1	-1	-1	2853
chr2	83344155	C	T	PASS	0/1	downstream_gene_variant	MODIFIER	DHRS3	DHRS3	transcript	XM_038531965.1	protein_coding	-1	c.*3276C>T		-1	-1	-1	-1	-1	-1	2853
chr2	83574042	C	T	PASS	0/1	intron_variant	MODIFIER	VPS13D	VPS13D	transcript	XM_038531966.1	protein_coding	20	c.4600-168G>A		-1	-1	-1	-1	-1	-1	0
chr2	83574042	C	T	PASS	0/1	intron_variant	MODIFIER	VPS13D	VPS13D	transcript	XM_038531975.1	protein_coding	5	c.2557-168G>A		-1	-1	-1	-1	-1	-1	0
chr2	83574042	C	T	PASS	0/1	intron_variant	MODIFIER	VPS13D	VPS13D	transcript	XM_038531967.1	protein_coding	20	c.4600-168G>A		-1	-1	-1	-1	-1	-1	0
chr2	83574042	C	T	PASS	0/1	intron_variant	MODIFIER	VPS13D	VPS13D	transcript	XM_038531968.1	protein_coding	20	c.4600-168G>A		-1	-1	-1	-1	-1	-1	0
chr2	83574042	C	T	PASS	0/1	intron_variant	MODIFIER	VPS13D	VPS13D	transcript	XM_038531969.1	protein_coding	20	c.4600-168G>A		-1	-1	-1	-1	-1	-1	0
chr2	83574042	C	T	PASS	0/1	intron_variant	MODIFIER	VPS13D	VPS13D	transcript	XM_038531970.1	protein_coding	20	c.4600-168G>A		-1	-1	-1	-1	-1	-1	0
chr2	83574042	C	T	PASS	0/1	intron_variant	MODIFIER	VPS13D	VPS13D	transcript	XM_038531973.1	protein_coding	20	c.4600-168G>A		-1	-1	-1	-1	-1	-1	0
chr2	83574042	C	T	PASS	0/1	intron_variant	MODIFIER	VPS13D	VPS13D	transcript	XM_038531972.1	protein_coding	20	c.4600-168G>A		-1	-1	-1	-1	-1	-1	0
chr2	83574042	C	T	PASS	0/1	intron_variant	MODIFIER	VPS13D	VPS13D	transcript	XM_038531971.1	protein_coding	20	c.4600-168G>A		-1	-1	-1	-1	-1	-1	0
chr2	83574042	C	T	PASS	0/1	intron_variant	MODIFIER	VPS13D	VPS13D	transcript	XM_038531974.1	protein_coding	20	c.4600-168G>A		-1	-1	-1	-1	-1	-1	0
chr2	83574042	C	T	PASS	0/1	intron_variant	MODIFIER	VPS13D	VPS13D	transcript	XM_038531976.1	protein_coding	20	c.4600-168G>A		-1	-1	-1	-1	-1	-1	0
chr2	84572252	G	A	PASS	0/1	intergenic_region	MODIFIER	LOC119876036-LOC119870069_2	LOC119876036-LOC119870069_2	intergenic_region	LOC119876036-LOC119870069_2		-1	n.84572252G>A		-1	-1	-1	-1	-1	-1	0
chr2	84605857	C	T	PASS	0/1	intergenic_region	MODIFIER	LOC119876036-LOC119870069_2	LOC119876036-LOC119870069_2	intergenic_region	LOC119876036-LOC119870069_2		-1	n.84605857C>T		-1	-1	-1	-1	-1	-1	0
chr2	84733900	G	A	PASS	0/1	downstream_gene_variant	MODIFIER	LOC111094148	LOC111094148	transcript	XR_005356203.1	pseudogene	-1	n.*89C>T		-1	-1	-1	-1	-1	-1	89
chr2	84733900	G	A	PASS	0/1	intron_variant	MODIFIER	CASZ1	CASZ1	transcript	XM_038532041.1	protein_coding	2	c.89-8778G>A		-1	-1	-1	-1	-1	-1	0
chr3	10022150	T	A	PASS	0/1	intron_variant	MODIFIER	FAM174A	FAM174A	transcript	XM_038532245.1	protein_coding	1	c.717+145A>T		-1	-1	-1	-1	-1	-1	0
chr3	10022150	T	A	PASS	0/1	intron_variant	MODIFIER	FAM174A	FAM174A	transcript	XM_038532247.1	protein_coding	1	c.434+145A>T		-1	-1	-1	-1	-1	-1	0
chr3	10022150	T	A	PASS	0/1	intron_variant	MODIFIER	FAM174A	FAM174A	transcript	XM_038532248.1	protein_coding	1	c.434+145A>T		-1	-1	-1	-1	-1	-1	0
chr3	10022150	T	A	PASS	0/1	intron_variant	MODIFIER	FAM174A	FAM174A	transcript	XM_038532246.1	protein_coding	1	c.717+145A>T		-1	-1	-1	-1	-1	-1	0
chr3	10108777	A	T	PASS	0/1	intergenic_region	MODIFIER	LOC119871315-LOC100686761	LOC119871315-LOC100686761	intergenic_region	LOC119871315_3-LOC100686761_3		-1	n.10108777A>T		-1	-1	-1	-1	-1	-1	0
chr3	10602498	G	T	PASS	0/1	intron_variant	MODIFIER	LOC119876124	LOC119876124	transcript	XR_005356618.1	pseudogene	3	n.556-21C>A		-1	-1	-1	-1	-1	-1	0
chr3	10689067	G	A	PASS	0/1	intron_variant	MODIFIER	LOC119876124	LOC119876124	transcript	XR_005356618.1	pseudogene	1	n.371+34745C>T		-1	-1	-1	-1	-1	-1	0
chr3	10753729	CAGAG	C	PASS	0/1	intergenic_region	MODIFIER	LOC119876124-LOC119871073_2	LOC119876124-LOC119871073_2	intergenic_region	LOC119876124-LOC119871073_2		-1	n.10753730_10753733delAGAG		-1	-1	-1	-1	-1	-1	0
chr3	10883789	A	G	PASS	0/1	upstream_gene_variant	MODIFIER	LOC119871073_2	LOC119871073_2	transcript	XR_005356619.1	pseudogene	-1	n.-3811T>C		-1	-1	-1	-1	-1	-1	3811
chr3	10883789	A	G	PASS	0/1	intergenic_region	MODIFIER	LOC119871073_2-LOC100685686	LOC119871073_2-LOC100685686	intergenic_region	LOC119871073_2-LOC100685686_3		-1	n.10883789A>G		-1	-1	-1	-1	-1	-1	0
chr3	11322966	A	AAGTATTTGGTTCTTTGTTTTTTTTTTTTTTTTTTTTTTTTTTTTTTTTTTTTTTTTTTTTTTTTTTT	PASS	0/1	intergenic_region	MODIFIER	LOC119871395-CHD1	LOC119871395-CHD1	intergenic_region	LOC119871395_3-CHD1_3		-1	n.11322966_11322967insAGTATTTGGTTCTTTGTTTTTTTTTTTTTTTTTTTTTTTTTTTTTTTTTTTTTTTTTTTTTTTTTTT		-1	-1	-1	-1	-1	-1	0
chr3	11699197	A	T	PASS	0/1	intron_variant	MODIFIER	LOC119871074	LOC119871074	transcript	XR_005356620.1	pseudogene	1	n.326+22847T>A		-1	-1	-1	-1	-1	-1	0
chr3	11884085	T	C	PASS	0/1	intergenic_region	MODIFIER	LOC119871074-LOC100687310	LOC119871074-LOC100687310	intergenic_region	LOC119871074_3-LOC100687310_3		-1	n.11884085T>C		-1	-1	-1	-1	-1	-1	0
chr3	12133347	A	T	PASS	0/1	intergenic_region	MODIFIER	LOC119871074-LOC100687310	LOC119871074-LOC100687310	intergenic_region	LOC119871074_3-LOC100687310_3		-1	n.12133347A>T		-1	-1	-1	-1	-1	-1	0
chr3	12154088	A	G	PASS	0/1	intergenic_region	MODIFIER	LOC119871074-LOC100687310	LOC119871074-LOC100687310	intergenic_region	LOC119871074_3-LOC100687310_3		-1	n.12154088A>G		-1	-1	-1	-1	-1	-1	0
chr3	12164475	G	T	PASS	0/1	intergenic_region	MODIFIER	LOC119871074-LOC100687310	LOC119871074-LOC100687310	intergenic_region	LOC119871074_3-LOC100687310_3		-1	n.12164475G>T		-1	-1	-1	-1	-1	-1	0
chr3	12398649	A	G	PASS	0/1	intergenic_region	MODIFIER	LOC119870736-RIOK2	LOC119870736-RIOK2	intergenic_region	LOC119870736_3-RIOK2_3		-1	n.12398649A>G		-1	-1	-1	-1	-1	-1	0
chr3	12401431	GAAGTT	G	PASS	0/1	intergenic_region	MODIFIER	LOC119870736-RIOK2	LOC119870736-RIOK2	intergenic_region	LOC119870736_3-RIOK2_3		-1	n.12401432_12401436delAAGTT		-1	-1	-1	-1	-1	-1	0
chr3	12589358	T	A	PASS	0/1	intron_variant	MODIFIER	RIOK2	RIOK2	transcript	XM_038532251.1	protein_coding	1	c.66+1570T>A		-1	-1	-1	-1	-1	-1	0
chr3	12589358	T	A	PASS	0/1	intron_variant	MODIFIER	RIOK2	RIOK2	transcript	XM_038532252.1	protein_coding	1	c.66+1570T>A		-1	-1	-1	-1	-1	-1	0
chr3	12589358	T	A	PASS	0/1	intron_variant	MODIFIER	RIOK2	RIOK2	transcript	XM_038532255.1	protein_coding	2	c.15+224T>A		-1	-1	-1	-1	-1	-1	0
chr3	12589358	T	A	PASS	0/1	intron_variant	MODIFIER	RIOK2	RIOK2	transcript	XM_038532254.1	protein_coding	2	c.15+224T>A		-1	-1	-1	-1	-1	-1	0
chr3	12589358	T	A	PASS	0/1	intron_variant	MODIFIER	RIOK2	RIOK2	transcript	XM_038532253.1	protein_coding	1	c.30+1064T>A		-1	-1	-1	-1	-1	-1	0
chr3	12589359	C	T	PASS	0/1	intron_variant	MODIFIER	RIOK2	RIOK2	transcript	XM_038532251.1	protein_coding	1	c.66+1571C>T		-1	-1	-1	-1	-1	-1	0
chr3	12589359	C	T	PASS	0/1	intron_variant	MODIFIER	RIOK2	RIOK2	transcript	XM_038532252.1	protein_coding	1	c.66+1571C>T		-1	-1	-1	-1	-1	-1	0
chr3	12589359	C	T	PASS	0/1	intron_variant	MODIFIER	RIOK2	RIOK2	transcript	XM_038532255.1	protein_coding	2	c.15+225C>T		-1	-1	-1	-1	-1	-1	0
chr3	12589359	C	T	PASS	0/1	intron_variant	MODIFIER	RIOK2	RIOK2	transcript	XM_038532254.1	protein_coding	2	c.15+225C>T		-1	-1	-1	-1	-1	-1	0
chr3	12589359	C	T	PASS	0/1	intron_variant	MODIFIER	RIOK2	RIOK2	transcript	XM_038532253.1	protein_coding	1	c.30+1065C>T		-1	-1	-1	-1	-1	-1	0
chr3	12589360	C	G	PASS	0/1	intron_variant	MODIFIER	RIOK2	RIOK2	transcript	XM_038532251.1	protein_coding	1	c.66+1572C>G		-1	-1	-1	-1	-1	-1	0
chr3	12589360	C	G	PASS	0/1	intron_variant	MODIFIER	RIOK2	RIOK2	transcript	XM_038532252.1	protein_coding	1	c.66+1572C>G		-1	-1	-1	-1	-1	-1	0
chr3	12589360	C	G	PASS	0/1	intron_variant	MODIFIER	RIOK2	RIOK2	transcript	XM_038532255.1	protein_coding	2	c.15+226C>G		-1	-1	-1	-1	-1	-1	0
chr3	12589360	C	G	PASS	0/1	intron_variant	MODIFIER	RIOK2	RIOK2	transcript	XM_038532254.1	protein_coding	2	c.15+226C>G		-1	-1	-1	-1	-1	-1	0
chr3	12589360	C	G	PASS	0/1	intron_variant	MODIFIER	RIOK2	RIOK2	transcript	XM_038532253.1	protein_coding	1	c.30+1066C>G		-1	-1	-1	-1	-1	-1	0
chr3	13737159	C	A	PASS	0/1	intron_variant	MODIFIER	ELL2	ELL2	transcript	XM_038532293.1	protein_coding	2	c.195+7189C>A		-1	-1	-1	-1	-1	-1	0
chr3	14495018	C	T	PASS	0/1	intron_variant	MODIFIER	MCTP1	MCTP1	transcript	XM_038532320.1	protein_coding	1	c.610-35612C>T		-1	-1	-1	-1	-1	-1	0
chr3	14495018	C	T	PASS	0/1	intragenic_variant	MODIFIER	LOC102156090	LOC102156090	gene_variant	LOC102156090_3		-1	n.14495018C>T		-1	-1	-1	-1	-1	-1	0
chr3	14955675	C	T	PASS	0/1	intron_variant	MODIFIER	KIAA0825	KIAA0825	transcript	XM_038532321.1	protein_coding	2	c.-1-8236C>T		-1	-1	-1	-1	-1	-1	0
chr3	14955675	C	T	PASS	0/1	intron_variant	MODIFIER	KIAA0825	KIAA0825	transcript	XM_038532323.1	protein_coding	2	c.-1-8236C>T		-1	-1	-1	-1	-1	-1	0
chr3	14955675	C	T	PASS	0/1	intron_variant	MODIFIER	KIAA0825	KIAA0825	transcript	XM_038532322.1	protein_coding	2	c.-1-8236C>T		-1	-1	-1	-1	-1	-1	0
chr3	15162123	G	A	PASS	0/1	intron_variant	MODIFIER	KIAA0825	KIAA0825	transcript	XM_038532321.1	protein_coding	20	c.3716+52056G>A		-1	-1	-1	-1	-1	-1	0
chr3	15162123	G	A	PASS	0/1	intron_variant	MODIFIER	KIAA0825	KIAA0825	transcript	XM_038532323.1	protein_coding	20	c.3716+52056G>A		-1	-1	-1	-1	-1	-1	0
chr3	15162123	G	A	PASS	0/1	intron_variant	MODIFIER	KIAA0825	KIAA0825	transcript	XM_038532322.1	protein_coding	20	c.3716+52056G>A		-1	-1	-1	-1	-1	-1	0
chr3	15162123	G	A	PASS	0/1	intron_variant	MODIFIER	KIAA0825	KIAA0825	transcript	XM_038532324.1	protein_coding	18	c.3590+52056G>A		-1	-1	-1	-1	-1	-1	0
chr3	15575205	T	C	PASS	0/1	intron_variant	MODIFIER	FAM172A	FAM172A	transcript	XM_038532329.1	protein_coding	8	c.906+18484T>C		-1	-1	-1	-1	-1	-1	0
chr3	15575205	T	C	PASS	0/1	intron_variant	MODIFIER	FAM172A	FAM172A	transcript	XM_038532335.1	protein_coding	6	c.576+18484T>C		-1	-1	-1	-1	-1	-1	0
chr3	15575205	T	C	PASS	0/1	intron_variant	MODIFIER	FAM172A	FAM172A	transcript	XM_038532334.1	protein_coding	7	c.768+18484T>C		-1	-1	-1	-1	-1	-1	0
chr3	15575205	T	C	PASS	0/1	intron_variant	MODIFIER	FAM172A	FAM172A	transcript	XM_038532337.1	protein_coding	7	c.768+18484T>C		-1	-1	-1	-1	-1	-1	0
chr3	15575205	T	C	PASS	0/1	intron_variant	MODIFIER	FAM172A	FAM172A	transcript	XM_038532333.1	protein_coding	7	c.768+18484T>C		-1	-1	-1	-1	-1	-1	0
chr3	15575205	T	C	PASS	0/1	intron_variant	MODIFIER	FAM172A	FAM172A	transcript	XM_038532338.1	protein_coding	7	c.768+18484T>C		-1	-1	-1	-1	-1	-1	0
chr3	15575205	T	C	PASS	0/1	intron_variant	MODIFIER	FAM172A	FAM172A	transcript	XM_038532328.1	protein_coding	7	c.768+18484T>C		-1	-1	-1	-1	-1	-1	0
chr3	15575205	T	C	PASS	0/1	intron_variant	MODIFIER	FAM172A	FAM172A	transcript	XM_038532336.1	protein_coding	7	c.768+18484T>C		-1	-1	-1	-1	-1	-1	0
chr3	15575205	T	C	PASS	0/1	intron_variant	MODIFIER	FAM172A	FAM172A	transcript	XM_038532332.1	protein_coding	8	c.864+18484T>C		-1	-1	-1	-1	-1	-1	0
chr3	15575205	T	C	PASS	0/1	intron_variant	MODIFIER	FAM172A	FAM172A	transcript	XM_038532331.1	protein_coding	9	c.906+18484T>C		-1	-1	-1	-1	-1	-1	0
chr3	15575205	T	C	PASS	0/1	intron_variant	MODIFIER	FAM172A	FAM172A	transcript	XM_038532330.1	protein_coding	8	c.906+18484T>C		-1	-1	-1	-1	-1	-1	0
chr3	15927022	G	GGGATCCCTGGGTGGCGC	PASS	0/1	downstream_gene_variant	MODIFIER	LOC102151182	LOC102151182	transcript	XR_005356683.1	pseudogene	-1	n.*1962_*1963insGGATCCCTGGGTGGCGC		-1	-1	-1	-1	-1	-1	1963
chr3	15927022	G	GGGATCCCTGGGTGGCGC	PASS	0/1	intergenic_region	MODIFIER	LOC102151182-LOC119876120	LOC102151182-LOC119876120	intergenic_region	LOC102151182_3-LOC119876120		-1	n.15927022_15927023insGGATCCCTGGGTGGCGC		-1	-1	-1	-1	-1	-1	0
chr3	20301169	C	A	PASS	0/1	intergenic_region	MODIFIER	LOC102153904-LOC119870955	LOC102153904-LOC119870955	intergenic_region	LOC102153904_3-LOC119870955_3		-1	n.20301169C>A		-1	-1	-1	-1	-1	-1	0
chr3	20493516	A	G	PASS	0/1	intron_variant	MODIFIER	TMEM161B	TMEM161B	transcript	XM_038532379.1	protein_coding	2	c.107+113A>G		-1	-1	-1	-1	-1	-1	0
chr3	20493516	A	G	PASS	0/1	intron_variant	MODIFIER	TMEM161B	TMEM161B	transcript	XM_038532387.1	protein_coding	2	c.74+113A>G		-1	-1	-1	-1	-1	-1	0
chr3	20493516	A	G	PASS	0/1	intron_variant	MODIFIER	TMEM161B	TMEM161B	transcript	XM_038532384.1	protein_coding	2	c.74+113A>G		-1	-1	-1	-1	-1	-1	0
chr3	20493516	A	G	PASS	0/1	intron_variant	MODIFIER	TMEM161B	TMEM161B	transcript	XM_038532382.1	protein_coding	3	c.74+113A>G		-1	-1	-1	-1	-1	-1	0
chr3	20493516	A	G	PASS	0/1	intron_variant	MODIFIER	TMEM161B	TMEM161B	transcript	XM_038532383.1	protein_coding	3	c.74+113A>G		-1	-1	-1	-1	-1	-1	0
chr3	20493516	A	G	PASS	0/1	intron_variant	MODIFIER	TMEM161B	TMEM161B	transcript	XM_038532391.1	protein_coding	2	c.-340+113A>G		-1	-1	-1	-1	-1	-1	0
chr3	20493516	A	G	PASS	0/1	intron_variant	MODIFIER	TMEM161B	TMEM161B	transcript	XM_038532386.1	protein_coding	2	c.74+113A>G		-1	-1	-1	-1	-1	-1	0
chr3	20493516	A	G	PASS	0/1	intron_variant	MODIFIER	TMEM161B	TMEM161B	transcript	XM_038532388.1	protein_coding	2	c.74+113A>G		-1	-1	-1	-1	-1	-1	0
chr3	20493516	A	G	PASS	0/1	intron_variant	MODIFIER	TMEM161B	TMEM161B	transcript	XM_038532380.1	protein_coding	3	c.74+113A>G		-1	-1	-1	-1	-1	-1	0
chr3	20493516	A	G	PASS	0/1	intron_variant	MODIFIER	TMEM161B	TMEM161B	transcript	XM_038532381.1	protein_coding	3	c.74+113A>G		-1	-1	-1	-1	-1	-1	0
chr3	20493516	A	G	PASS	0/1	intron_variant	MODIFIER	TMEM161B	TMEM161B	transcript	XM_038532389.1	protein_coding	3	c.-340+113A>G		-1	-1	-1	-1	-1	-1	0
chr3	20493516	A	G	PASS	0/1	intron_variant	MODIFIER	TMEM161B	TMEM161B	transcript	XM_038532390.1	protein_coding	3	c.-340+113A>G		-1	-1	-1	-1	-1	-1	0
chr3	20493516	A	G	PASS	0/1	intron_variant	MODIFIER	TMEM161B	TMEM161B	transcript	XM_038532392.1	protein_coding	3	c.-380+113A>G		-1	-1	-1	-1	-1	-1	0
chr3	20493516	A	G	PASS	0/1	intron_variant	MODIFIER	TMEM161B	TMEM161B	transcript	XM_038532385.1	protein_coding	2	c.74+113A>G		-1	-1	-1	-1	-1	-1	0
chr3	21862058	T	C	PASS	0/1	intergenic_region	MODIFIER	LOC119871170-LOC111095350	LOC119871170-LOC111095350	intergenic_region	LOC119871170_3-LOC111095350_3		-1	n.21862058T>C		-1	-1	-1	-1	-1	-1	0
chr3	21981862	T	C	PASS	0/1	intron_variant	MODIFIER	LOC111095350	LOC111095350	transcript	XR_005356776.1	pseudogene	3	n.625+25890A>G		-1	-1	-1	-1	-1	-1	0
chr3	22386233	G	A	PASS	0/1	intergenic_region	MODIFIER	LOC111095350-LOC111095151	LOC111095350-LOC111095151	intergenic_region	LOC111095350_3-LOC111095151_3		-1	n.22386233G>A		-1	-1	-1	-1	-1	-1	0
chr3	22608695	A	C	PASS	0/1	intergenic_region	MODIFIER	LOC119871362-LOC111095351	LOC119871362-LOC111095351	intergenic_region	LOC119871362_3-LOC111095351_3		-1	n.22608695A>C		-1	-1	-1	-1	-1	-1	0
chr3	23017383	A	T	PASS	0/1	intron_variant	MODIFIER	LOC102154965	LOC102154965	transcript	XR_005356780.1	pseudogene	2	n.184-24682T>A		-1	-1	-1	-1	-1	-1	0
chr3	23017383	A	T	PASS	0/1	intron_variant	MODIFIER	LOC102154965	LOC102154965	transcript	XR_005356779.1	pseudogene	2	n.184-24682T>A		-1	-1	-1	-1	-1	-1	0
chr3	23017383	A	T	PASS	0/1	intron_variant	MODIFIER	LOC102154965	LOC102154965	transcript	XR_005356781.1	pseudogene	3	n.220-24682T>A		-1	-1	-1	-1	-1	-1	0
chr3	23030169	G	A	PASS	0/1	intron_variant	MODIFIER	LOC102154965	LOC102154965	transcript	XR_005356780.1	pseudogene	2	n.184-37468C>T		-1	-1	-1	-1	-1	-1	0
chr3	23030169	G	A	PASS	0/1	intron_variant	MODIFIER	LOC102154965	LOC102154965	transcript	XR_005356779.1	pseudogene	2	n.184-37468C>T		-1	-1	-1	-1	-1	-1	0
chr3	23030169	G	A	PASS	0/1	intron_variant	MODIFIER	LOC102154965	LOC102154965	transcript	XR_005356781.1	pseudogene	3	n.219+22029C>T		-1	-1	-1	-1	-1	-1	0
chr3	23854792	C	CTTCTGTGGGTTTATTTTTTTTTTTTTTTTTTTTTTTTTTTTTTTTTTTTTTTTTTTTTTTTGTTTTTTTTTTTTTTTT	ReadPosRankSum-2	0/1	intron_variant	MODIFIER	EDIL3	EDIL3	transcript	XM_038532401.1	protein_coding	9	c.1137+20049_1137+20050insTTCTGTGGGTTTATTTTTTTTTTTTTTTTTTTTTTTTTTTTTTTTTTTTTTTTTTTTTTTTGTTTTTTTTTTTTTTTT		-1	-1	-1	-1	-1	-1	0
chr3	23854792	C	CTTCTGTGGGTTTATTTTTTTTTTTTTTTTTTTTTTTTTTTTTTTTTTTTTTTTTTTTTTTTGTTTTTTTTTTTTTTTT	ReadPosRankSum-2	0/1	intron_variant	MODIFIER	EDIL3	EDIL3	transcript	XM_038532402.1	protein_coding	8	c.1107+20049_1107+20050insTTCTGTGGGTTTATTTTTTTTTTTTTTTTTTTTTTTTTTTTTTTTTTTTTTTTTTTTTTTTGTTTTTTTTTTTTTTTT		-1	-1	-1	-1	-1	-1	0
chr3	23854792	C	CTTCTGTGGGTTTATTTTTTTTTTTTTTTTTTTTTTTTTTTTTTTTTTTTTTTTTTTTTTTTGTTTTTTTTTTTTTTTT	ReadPosRankSum-2	0/1	intron_variant	MODIFIER	EDIL3	EDIL3	transcript	XM_038532403.1	protein_coding	8	c.1008+20049_1008+20050insTTCTGTGGGTTTATTTTTTTTTTTTTTTTTTTTTTTTTTTTTTTTTTTTTTTTTTTTTTTTGTTTTTTTTTTTTTTTT		-1	-1	-1	-1	-1	-1	0
chr3	24975211	A	C	PASS	0/1	intergenic_region	MODIFIER	LOC100686399-ATP6AP1L	LOC100686399-ATP6AP1L	intergenic_region	LOC100686399_3-ATP6AP1L_3		-1	n.24975211A>C		-1	-1	-1	-1	-1	-1	0
chr3	25517750	T	C	PASS	0/1	upstream_gene_variant	MODIFIER	ATG10	ATG10	transcript	XM_038532427.1	protein_coding	-1	c.-4594A>G		-1	-1	-1	-1	-1	-1	4461
chr3	25517750	T	C	PASS	0/1	upstream_gene_variant	MODIFIER	ATG10	ATG10	transcript	XM_038532422.1	protein_coding	-1	c.-711A>G		-1	-1	-1	-1	-1	-1	692
chr3	25517750	T	C	PASS	0/1	downstream_gene_variant	MODIFIER	LOC102156204	LOC102156204	transcript	XR_005356794.1	pseudogene	-1	n.*908T>C		-1	-1	-1	-1	-1	-1	908
chr3	25517750	T	C	PASS	0/1	downstream_gene_variant	MODIFIER	LOC102156204	LOC102156204	transcript	XR_005356793.1	pseudogene	-1	n.*908T>C		-1	-1	-1	-1	-1	-1	908
chr3	25517750	T	C	PASS	0/1	intron_variant	MODIFIER	ATG10	ATG10	transcript	XM_038532418.1	protein_coding	2	c.108+21874A>G		-1	-1	-1	-1	-1	-1	0
chr3	25517750	T	C	PASS	0/1	intron_variant	MODIFIER	ATG10	ATG10	transcript	XR_005356788.1	pseudogene	1	n.108+21874A>G		-1	-1	-1	-1	-1	-1	0
chr3	25517750	T	C	PASS	0/1	intron_variant	MODIFIER	ATG10	ATG10	transcript	XR_005356789.1	pseudogene	1	n.108+21874A>G		-1	-1	-1	-1	-1	-1	0
chr3	25517750	T	C	PASS	0/1	intron_variant	MODIFIER	ATG10	ATG10	transcript	XR_005356790.1	pseudogene	1	n.108+21874A>G		-1	-1	-1	-1	-1	-1	0
chr3	25517750	T	C	PASS	0/1	intron_variant	MODIFIER	ATG10	ATG10	transcript	XM_038532425.1	protein_coding	2	c.-19+18304A>G		-1	-1	-1	-1	-1	-1	0
chr3	25517750	T	C	PASS	0/1	intron_variant	MODIFIER	ATG10	ATG10	transcript	XM_038532419.1	protein_coding	2	c.108+21874A>G		-1	-1	-1	-1	-1	-1	0
chr3	25517750	T	C	PASS	0/1	intron_variant	MODIFIER	ATG10	ATG10	transcript	XM_038532421.1	protein_coding	2	c.108+21874A>G		-1	-1	-1	-1	-1	-1	0
chr3	25517750	T	C	PASS	0/1	intron_variant	MODIFIER	ATG10	ATG10	transcript	XM_038532424.1	protein_coding	3	c.-19+18304A>G		-1	-1	-1	-1	-1	-1	0
chr3	25517750	T	C	PASS	0/1	intron_variant	MODIFIER	ATG10	ATG10	transcript	XM_038532420.1	protein_coding	2	c.108+21874A>G		-1	-1	-1	-1	-1	-1	0
chr3	25517750	T	C	PASS	0/1	intron_variant	MODIFIER	ATG10	ATG10	transcript	XR_005356791.1	pseudogene	1	n.108+21874A>G		-1	-1	-1	-1	-1	-1	0
chr3	25630599	G	A	PASS	0/1	intergenic_region	MODIFIER	LOC119871164-LOC111095157	LOC119871164-LOC111095157	intergenic_region	LOC119871164_3-LOC111095157_3		-1	n.25630599G>A		-1	-1	-1	-1	-1	-1	0
chr3	25682081	A	C	PASS	0/1	intron_variant	MODIFIER	LOC111095157	LOC111095157	transcript	XR_005356797.1	pseudogene	1	n.20-20899T>G		-1	-1	-1	-1	-1	-1	0
chr3	25682081	A	C	PASS	0/1	intron_variant	MODIFIER	LOC111095157	LOC111095157	transcript	XR_005356798.1	pseudogene	1	n.16-20899T>G		-1	-1	-1	-1	-1	-1	0
chr3	25840488	A	G	PASS	0/1	intron_variant	MODIFIER	SSBP2	SSBP2	transcript	XM_038532429.1	protein_coding	4	c.282+7450A>G		-1	-1	-1	-1	-1	-1	0
chr3	25840488	A	G	PASS	0/1	intron_variant	MODIFIER	SSBP2	SSBP2	transcript	XM_038532430.1	protein_coding	4	c.282+7450A>G		-1	-1	-1	-1	-1	-1	0
chr3	25840488	A	G	PASS	0/1	intron_variant	MODIFIER	SSBP2	SSBP2	transcript	XM_038532432.1	protein_coding	4	c.282+7450A>G		-1	-1	-1	-1	-1	-1	0
chr3	25840488	A	G	PASS	0/1	intron_variant	MODIFIER	SSBP2	SSBP2	transcript	XM_038532433.1	protein_coding	4	c.282+7450A>G		-1	-1	-1	-1	-1	-1	0
chr3	25840488	A	G	PASS	0/1	intron_variant	MODIFIER	SSBP2	SSBP2	transcript	XM_038532431.1	protein_coding	4	c.222+7450A>G		-1	-1	-1	-1	-1	-1	0
chr3	26043262	C	T	PASS	0/1	upstream_gene_variant	MODIFIER	ACOT12	ACOT12	transcript	XM_038532434.1	protein_coding	-1	c.-631C>T		-1	-1	-1	-1	-1	-1	623
chr3	26043262	C	T	PASS	0/1	upstream_gene_variant	MODIFIER	ACOT12	ACOT12	transcript	XM_038532435.1	protein_coding	-1	c.-631C>T		-1	-1	-1	-1	-1	-1	623
chr3	26043262	C	T	PASS	0/1	intron_variant	MODIFIER	LOC102157140	LOC102157140	transcript	XR_005356809.1	pseudogene	1	n.140+513G>A		-1	-1	-1	-1	-1	-1	0
chr3	26218088	T	C	PASS	0/1	intron_variant	MODIFIER	RASGRF2	RASGRF2	transcript	XM_038532437.1	protein_coding	17	c.2693-6718A>G		-1	-1	-1	-1	-1	-1	0
chr3	26218088	T	C	PASS	0/1	intron_variant	MODIFIER	RASGRF2	RASGRF2	transcript	XM_038532438.1	protein_coding	17	c.2693-6718A>G		-1	-1	-1	-1	-1	-1	0
chr3	26218088	T	C	PASS	0/1	intron_variant	MODIFIER	RASGRF2	RASGRF2	transcript	XM_038532439.1	protein_coding	17	c.2693-6718A>G		-1	-1	-1	-1	-1	-1	0
chr3	26218088	T	C	PASS	0/1	intron_variant	MODIFIER	RASGRF2	RASGRF2	transcript	XM_038532440.1	protein_coding	17	c.2693-6718A>G		-1	-1	-1	-1	-1	-1	0
chr3	26278221	G	T	PASS	0/1	intron_variant	MODIFIER	RASGRF2	RASGRF2	transcript	XM_038532437.1	protein_coding	13	c.1839-2483C>A		-1	-1	-1	-1	-1	-1	0
chr3	26278221	G	T	PASS	0/1	intron_variant	MODIFIER	RASGRF2	RASGRF2	transcript	XM_038532438.1	protein_coding	13	c.1839-2483C>A		-1	-1	-1	-1	-1	-1	0
chr3	26278221	G	T	PASS	0/1	intron_variant	MODIFIER	RASGRF2	RASGRF2	transcript	XM_038532439.1	protein_coding	13	c.1839-2483C>A		-1	-1	-1	-1	-1	-1	0
chr3	26278221	G	T	PASS	0/1	intron_variant	MODIFIER	RASGRF2	RASGRF2	transcript	XM_038532440.1	protein_coding	13	c.1839-2483C>A		-1	-1	-1	-1	-1	-1	0
chr3	26337690	A	ATTACTTTTCACTGTTTTTTTTTTTTTTTTTTTTTTTTTTTTTTTTTTTTTTTTTTTTTTTTTTTTACTTTTTTT	PASS	0/1	intron_variant	MODIFIER	RASGRF2	RASGRF2	transcript	XM_038532437.1	protein_coding	2	c.395+177_395+178insAAAAAAAGTAAAAAAAAAAAAAAAAAAAAAAAAAAAAAAAAAAAAAAAAAAAAAAAAAAAACAGTGAAAAGTAA		-1	-1	-1	-1	-1	-1	0
chr3	26337690	A	ATTACTTTTCACTGTTTTTTTTTTTTTTTTTTTTTTTTTTTTTTTTTTTTTTTTTTTTTTTTTTTTACTTTTTTT	PASS	0/1	intron_variant	MODIFIER	RASGRF2	RASGRF2	transcript	XM_038532438.1	protein_coding	2	c.395+177_395+178insAAAAAAAGTAAAAAAAAAAAAAAAAAAAAAAAAAAAAAAAAAAAAAAAAAAAAAAAAAAAACAGTGAAAAGTAA		-1	-1	-1	-1	-1	-1	0
chr3	26337690	A	ATTACTTTTCACTGTTTTTTTTTTTTTTTTTTTTTTTTTTTTTTTTTTTTTTTTTTTTTTTTTTTTACTTTTTTT	PASS	0/1	intron_variant	MODIFIER	RASGRF2	RASGRF2	transcript	XM_038532439.1	protein_coding	2	c.395+177_395+178insAAAAAAAGTAAAAAAAAAAAAAAAAAAAAAAAAAAAAAAAAAAAAAAAAAAAAAAAAAAAACAGTGAAAAGTAA		-1	-1	-1	-1	-1	-1	0
chr3	26337690	A	ATTACTTTTCACTGTTTTTTTTTTTTTTTTTTTTTTTTTTTTTTTTTTTTTTTTTTTTTTTTTTTTACTTTTTTT	PASS	0/1	intron_variant	MODIFIER	RASGRF2	RASGRF2	transcript	XM_038532440.1	protein_coding	2	c.395+177_395+178insAAAAAAAGTAAAAAAAAAAAAAAAAAAAAAAAAAAAAAAAAAAAAAAAAAAAAAAAAAAAACAGTGAAAAGTAA		-1	-1	-1	-1	-1	-1	0
chr3	26394782	G	A	PASS	0/1	intron_variant	MODIFIER	RASGRF2	RASGRF2	transcript	XM_038532437.1	protein_coding	1	c.288+7037C>T		-1	-1	-1	-1	-1	-1	0
chr3	26394782	G	A	PASS	0/1	intron_variant	MODIFIER	RASGRF2	RASGRF2	transcript	XM_038532438.1	protein_coding	1	c.288+7037C>T		-1	-1	-1	-1	-1	-1	0
chr3	26394782	G	A	PASS	0/1	intron_variant	MODIFIER	RASGRF2	RASGRF2	transcript	XM_038532439.1	protein_coding	1	c.288+7037C>T		-1	-1	-1	-1	-1	-1	0
chr3	26394782	G	A	PASS	0/1	intron_variant	MODIFIER	RASGRF2	RASGRF2	transcript	XM_038532440.1	protein_coding	1	c.288+7037C>T		-1	-1	-1	-1	-1	-1	0
chr3	26650513	G	A	PASS	0/1	intron_variant	MODIFIER	DHFR	DHFR	transcript	XM_038532448.1	protein_coding	4	c.369+787G>A		-1	-1	-1	-1	-1	-1	0
chr3	26650513	G	A	PASS	0/1	intron_variant	MODIFIER	DHFR	DHFR	transcript	XM_038532452.1	protein_coding	4	c.369+787G>A		-1	-1	-1	-1	-1	-1	0
chr3	26650513	G	A	PASS	0/1	intron_variant	MODIFIER	DHFR	DHFR	transcript	XM_038532449.1	protein_coding	4	c.369+787G>A		-1	-1	-1	-1	-1	-1	0
chr3	26650513	G	A	PASS	0/1	intron_variant	MODIFIER	DHFR	DHFR	transcript	XM_038532451.1	protein_coding	4	c.369+787G>A		-1	-1	-1	-1	-1	-1	0
chr3	26650513	G	A	PASS	0/1	intron_variant	MODIFIER	DHFR	DHFR	transcript	XM_038532450.1	protein_coding	4	c.369+787G>A		-1	-1	-1	-1	-1	-1	0
chr3	26687584	G	A	PASS	0/1	intergenic_region	MODIFIER	DHFR-ANKRD34B	DHFR-ANKRD34B	intergenic_region	DHFR_3-ANKRD34B_3		-1	n.26687584G>A		-1	-1	-1	-1	-1	-1	0
chr3	26812583	T	C	PASS	0/1	synonymous_variant	LOW	ZFYVE16	ZFYVE16	transcript	XM_038532458.1	protein_coding	3	c.1608A>G	p.Gln536Gln	1797	6349	1608	4620	536	1539	0
chr3	28292784	AC	A	PASS	0/1	intron_variant	MODIFIER	LHFPL2	LHFPL2	transcript	XM_038532483.1	protein_coding	1	c.-331+1585delC		-1	-1	-1	-1	-1	-1	0
chr3	28583807	G	A	PASS	0/1	upstream_gene_variant	MODIFIER	SCAMP1	SCAMP1	transcript	XM_038532484.1	protein_coding	-1	c.-563C>T		-1	-1	-1	-1	-1	-1	451
chr3	28583807	G	A	PASS	0/1	upstream_gene_variant	MODIFIER	SCAMP1	SCAMP1	transcript	XM_038532485.1	protein_coding	-1	c.-563C>T		-1	-1	-1	-1	-1	-1	449
chr3	28583807	G	A	PASS	0/1	upstream_gene_variant	MODIFIER	SCAMP1	SCAMP1	transcript	XM_038532486.1	protein_coding	-1	c.-563C>T		-1	-1	-1	-1	-1	-1	447
chr3	28583807	G	A	PASS	0/1	non_coding_transcript_exon_variant	MODIFIER	LOC106558577	LOC106558577	transcript	XR_005356832.1	pseudogene	1	n.4G>A		-1	-1	-1	-1	-1	-1	0
chr3	28583807	G	A	PASS	0/1	non_coding_transcript_exon_variant	MODIFIER	LOC106558577	LOC106558577	transcript	XR_005356834.1	pseudogene	1	n.4G>A		-1	-1	-1	-1	-1	-1	0
chr3	28583807	G	A	PASS	0/1	non_coding_transcript_exon_variant	MODIFIER	LOC106558577	LOC106558577	transcript	XR_005356835.1	pseudogene	1	n.4G>A		-1	-1	-1	-1	-1	-1	0
chr3	28583807	G	A	PASS	0/1	non_coding_transcript_exon_variant	MODIFIER	LOC106558577	LOC106558577	transcript	XR_005356836.1	pseudogene	1	n.4G>A		-1	-1	-1	-1	-1	-1	0
chr3	28583807	G	A	PASS	0/1	non_coding_transcript_exon_variant	MODIFIER	LOC106558577	LOC106558577	transcript	XR_005356837.1	pseudogene	1	n.4G>A		-1	-1	-1	-1	-1	-1	0
chr3	29666753	A	T	PASS	0/1	intron_variant	MODIFIER	PDE8B	PDE8B	transcript	XM_038532495.1	protein_coding	1	c.373-66749T>A		-1	-1	-1	-1	-1	-1	0
chr3	29666753	A	T	PASS	0/1	intron_variant	MODIFIER	PDE8B	PDE8B	transcript	XM_038532502.1	protein_coding	1	c.-34+30458T>A		-1	-1	-1	-1	-1	-1	0
chr3	29666753	A	T	PASS	0/1	intron_variant	MODIFIER	PDE8B	PDE8B	transcript	XM_038532503.1	protein_coding	1	c.-31+30458T>A		-1	-1	-1	-1	-1	-1	0
chr3	29666753	A	T	PASS	0/1	intron_variant	MODIFIER	PDE8B	PDE8B	transcript	XM_038532496.1	protein_coding	1	c.373-66752T>A		-1	-1	-1	-1	-1	-1	0
chr3	29666753	A	T	PASS	0/1	intron_variant	MODIFIER	PDE8B	PDE8B	transcript	XM_038532497.1	protein_coding	1	c.373-66749T>A		-1	-1	-1	-1	-1	-1	0
chr3	29666753	A	T	PASS	0/1	intron_variant	MODIFIER	PDE8B	PDE8B	transcript	XM_038532498.1	protein_coding	1	c.373-66749T>A		-1	-1	-1	-1	-1	-1	0
chr3	29666753	A	T	PASS	0/1	intron_variant	MODIFIER	PDE8B	PDE8B	transcript	XM_038532500.1	protein_coding	1	c.37-66752T>A		-1	-1	-1	-1	-1	-1	0
chr3	29666753	A	T	PASS	0/1	intron_variant	MODIFIER	PDE8B	PDE8B	transcript	XM_038532499.1	protein_coding	1	c.37-66749T>A		-1	-1	-1	-1	-1	-1	0
chr3	29666753	A	T	PASS	0/1	intron_variant	MODIFIER	PDE8B	PDE8B	transcript	XM_038532501.1	protein_coding	1	c.-33-66749T>A		-1	-1	-1	-1	-1	-1	0
chr3	29871623	C	T	PASS	0/1	intron_variant	MODIFIER	AGGF1	AGGF1	transcript	XM_038532504.1	protein_coding	8	c.1368+949G>A		-1	-1	-1	-1	-1	-1	0
chr3	29871623	C	T	PASS	0/1	intron_variant	MODIFIER	AGGF1	AGGF1	transcript	XR_005356852.1	pseudogene	8	n.1368+949G>A		-1	-1	-1	-1	-1	-1	0
chr3	29871623	C	T	PASS	0/1	intron_variant	MODIFIER	AGGF1	AGGF1	transcript	XR_005356853.1	pseudogene	8	n.1368+949G>A		-1	-1	-1	-1	-1	-1	0
chr3	29871623	C	T	PASS	0/1	intron_variant	MODIFIER	AGGF1	AGGF1	transcript	XR_005356848.1	pseudogene	8	n.1368+949G>A		-1	-1	-1	-1	-1	-1	0
chr3	29871623	C	T	PASS	0/1	intron_variant	MODIFIER	AGGF1	AGGF1	transcript	XR_005356849.1	pseudogene	8	n.1368+949G>A		-1	-1	-1	-1	-1	-1	0
chr3	29871623	C	T	PASS	0/1	intron_variant	MODIFIER	AGGF1	AGGF1	transcript	XR_005356850.1	pseudogene	8	n.1368+949G>A		-1	-1	-1	-1	-1	-1	0
chr3	29871623	C	T	PASS	0/1	intron_variant	MODIFIER	AGGF1	AGGF1	transcript	XR_005356851.1	pseudogene	8	n.1368+949G>A		-1	-1	-1	-1	-1	-1	0
chr3	29871623	C	T	PASS	0/1	intron_variant	MODIFIER	AGGF1	AGGF1	transcript	XR_005356854.1	pseudogene	8	n.1368+949G>A		-1	-1	-1	-1	-1	-1	0
chr3	29871623	C	T	PASS	0/1	intron_variant	MODIFIER	AGGF1	AGGF1	transcript	XR_005356855.1	pseudogene	8	n.1368+949G>A		-1	-1	-1	-1	-1	-1	0
chr3	29871623	C	T	PASS	0/1	intron_variant	MODIFIER	AGGF1	AGGF1	transcript	XM_038532505.1	protein_coding	8	c.1368+949G>A		-1	-1	-1	-1	-1	-1	0
chr3	29871623	C	T	PASS	0/1	intron_variant	MODIFIER	AGGF1	AGGF1	transcript	XM_038532507.1	protein_coding	8	c.1365+949G>A		-1	-1	-1	-1	-1	-1	0
chr3	30013575	T	A	PASS	0/1	intron_variant	MODIFIER	F2RL1	F2RL1	transcript	NM_001145991.1_3	protein_coding	1	c.82+2258A>T		-1	-1	-1	-1	-1	-1	0
chr3	30026320	C	G	PASS	0/1	downstream_gene_variant	MODIFIER	LOC119871327	LOC119871327	transcript	XR_005357439.1	snRNA	-1	n.*1482G>C		-1	-1	-1	-1	-1	-1	1482
chr3	30026320	C	G	PASS	0/1	downstream_gene_variant	MODIFIER	LOC106558473	LOC106558473	transcript	XR_005356320.1	pseudogene	-1	n.*2004G>C		-1	-1	-1	-1	-1	-1	2004
chr3	30026320	C	G	PASS	0/1	intergenic_region	MODIFIER	F2RL1-LOC119871327	F2RL1-LOC119871327	intergenic_region	F2RL1_3-LOC119871327_3		-1	n.30026320C>G		-1	-1	-1	-1	-1	-1	0
chr3	30035797	GTTTTA	G	PASS	0/1	downstream_gene_variant	MODIFIER	LOC106558473	LOC106558473	transcript	XR_005356319.1	pseudogene	-1	n.*1045_*1049delTAAAA		-1	-1	-1	-1	-1	-1	1049
chr3	30035797	GTTTTA	G	PASS	0/1	intron_variant	MODIFIER	LOC106558473	LOC106558473	transcript	XR_005356320.1	pseudogene	2	n.326+4709_326+4713delTAAAA		-1	-1	-1	-1	-1	-1	0
chr3	30375585	G	GA	PASS	0/1	intron_variant	MODIFIER	IQGAP2	IQGAP2	transcript	XM_038532512.1	protein_coding	1	c.-36+11604_-36+11605insT		-1	-1	-1	-1	-1	-1	0
chr3	30375585	G	GA	PASS	0/1	intron_variant	MODIFIER	IQGAP2	IQGAP2	transcript	XM_038532513.1	protein_coding	1	c.-36+11604_-36+11605insT		-1	-1	-1	-1	-1	-1	0
chr3	30586170	G	T	PASS	0/1	intron_variant	MODIFIER	SV2C	SV2C	transcript	XM_038532517.1	protein_coding	2	c.577+6251C>A		-1	-1	-1	-1	-1	-1	0
chr3	30586170	G	T	PASS	0/1	intron_variant	MODIFIER	SV2C	SV2C	transcript	XM_038532518.1	protein_coding	1	c.577+6251C>A		-1	-1	-1	-1	-1	-1	0
chr3	30637628	A	T	PASS	0/1	intron_variant	MODIFIER	SV2C	SV2C	transcript	XM_038532517.1	protein_coding	1	c.-100+8139T>A		-1	-1	-1	-1	-1	-1	0
chr3	30869723	T	A	PASS	0/1	intergenic_region	MODIFIER	LOC102154938-LOC100682947	LOC102154938-LOC100682947	intergenic_region	LOC102154938_3-LOC100682947_3		-1	n.30869723T>A		-1	-1	-1	-1	-1	-1	0
chr3	30917576	TG	T	PASS	0/1	upstream_gene_variant	MODIFIER	LOC100682947	LOC100682947	transcript	XR_005356874.1	pseudogene	-1	n.-281delC		-1	-1	-1	-1	-1	-1	281
chr3	30917576	TG	T	PASS	0/1	upstream_gene_variant	MODIFIER	LOC100682947	LOC100682947	transcript	XR_005356875.1	pseudogene	-1	n.-282delC		-1	-1	-1	-1	-1	-1	282
chr3	30917576	TG	T	PASS	0/1	upstream_gene_variant	MODIFIER	LOC100682947	LOC100682947	transcript	XR_005356876.1	pseudogene	-1	n.-281delC		-1	-1	-1	-1	-1	-1	281
chr3	30917576	TG	T	PASS	0/1	intron_variant	MODIFIER	POC5	POC5	transcript	XM_038532519.1	protein_coding	1	c.-13+27delG		-1	-1	-1	-1	-1	-1	0
chr3	30917576	TG	T	PASS	0/1	intron_variant	MODIFIER	POC5	POC5	transcript	XM_038532520.1	protein_coding	1	c.-13+721delG		-1	-1	-1	-1	-1	-1	0
chr3	30917576	TG	T	PASS	0/1	intron_variant	MODIFIER	POC5	POC5	transcript	XM_038532527.1	protein_coding	1	c.-13+27delG		-1	-1	-1	-1	-1	-1	0
chr3	30917576	TG	T	PASS	0/1	intron_variant	MODIFIER	POC5	POC5	transcript	XM_038532526.1	protein_coding	1	c.-13+27delG		-1	-1	-1	-1	-1	-1	0
chr3	30917576	TG	T	PASS	0/1	intron_variant	MODIFIER	POC5	POC5	transcript	XM_038532522.1	protein_coding	1	c.-13+27delG		-1	-1	-1	-1	-1	-1	0
chr3	30917576	TG	T	PASS	0/1	intron_variant	MODIFIER	POC5	POC5	transcript	XM_038532521.1	protein_coding	1	c.-13+27delG		-1	-1	-1	-1	-1	-1	0
chr3	30917576	TG	T	PASS	0/1	intron_variant	MODIFIER	POC5	POC5	transcript	XM_038532524.1	protein_coding	1	c.-13+27delG		-1	-1	-1	-1	-1	-1	0
chr3	30917576	TG	T	PASS	0/1	intron_variant	MODIFIER	POC5	POC5	transcript	XM_038532525.1	protein_coding	1	c.-13+27delG		-1	-1	-1	-1	-1	-1	0
chr3	30917583	G	T	PASS	0/1	upstream_gene_variant	MODIFIER	LOC100682947	LOC100682947	transcript	XR_005356874.1	pseudogene	-1	n.-287C>A		-1	-1	-1	-1	-1	-1	287
chr3	30917583	G	T	PASS	0/1	upstream_gene_variant	MODIFIER	LOC100682947	LOC100682947	transcript	XR_005356875.1	pseudogene	-1	n.-288C>A		-1	-1	-1	-1	-1	-1	288
chr3	30917583	G	T	PASS	0/1	upstream_gene_variant	MODIFIER	LOC100682947	LOC100682947	transcript	XR_005356876.1	pseudogene	-1	n.-287C>A		-1	-1	-1	-1	-1	-1	287
chr3	30917583	G	T	PASS	0/1	intron_variant	MODIFIER	POC5	POC5	transcript	XM_038532519.1	protein_coding	1	c.-13+33G>T		-1	-1	-1	-1	-1	-1	0
chr3	30917583	G	T	PASS	0/1	intron_variant	MODIFIER	POC5	POC5	transcript	XM_038532520.1	protein_coding	1	c.-13+727G>T		-1	-1	-1	-1	-1	-1	0
chr3	30917583	G	T	PASS	0/1	intron_variant	MODIFIER	POC5	POC5	transcript	XM_038532527.1	protein_coding	1	c.-13+33G>T		-1	-1	-1	-1	-1	-1	0
chr3	30917583	G	T	PASS	0/1	intron_variant	MODIFIER	POC5	POC5	transcript	XM_038532526.1	protein_coding	1	c.-13+33G>T		-1	-1	-1	-1	-1	-1	0
chr3	30917583	G	T	PASS	0/1	intron_variant	MODIFIER	POC5	POC5	transcript	XM_038532522.1	protein_coding	1	c.-13+33G>T		-1	-1	-1	-1	-1	-1	0
chr3	30917583	G	T	PASS	0/1	intron_variant	MODIFIER	POC5	POC5	transcript	XM_038532521.1	protein_coding	1	c.-13+33G>T		-1	-1	-1	-1	-1	-1	0
chr3	30917583	G	T	PASS	0/1	intron_variant	MODIFIER	POC5	POC5	transcript	XM_038532524.1	protein_coding	1	c.-13+33G>T		-1	-1	-1	-1	-1	-1	0
chr3	30917583	G	T	PASS	0/1	intron_variant	MODIFIER	POC5	POC5	transcript	XM_038532525.1	protein_coding	1	c.-13+33G>T		-1	-1	-1	-1	-1	-1	0
chr3	31139721	G	A	PASS	0/1	intron_variant	MODIFIER	CERT1	CERT1	transcript	XM_038532539.1	protein_coding	7	c.837+1449G>A		-1	-1	-1	-1	-1	-1	0
chr3	31139721	G	A	PASS	0/1	intron_variant	MODIFIER	CERT1	CERT1	transcript	XM_038532536.1	protein_coding	7	c.837+1449G>A		-1	-1	-1	-1	-1	-1	0
chr3	31139721	G	A	PASS	0/1	intron_variant	MODIFIER	CERT1	CERT1	transcript	XM_038532538.1	protein_coding	7	c.837+1449G>A		-1	-1	-1	-1	-1	-1	0
chr3	31139721	G	A	PASS	0/1	intron_variant	MODIFIER	CERT1	CERT1	transcript	XM_038532537.1	protein_coding	7	c.837+1449G>A		-1	-1	-1	-1	-1	-1	0
chr3	31183936	T	A	PASS	0/1	intron_variant	MODIFIER	HMGCR	HMGCR	transcript	XM_038532540.1	protein_coding	14	c.2016-466A>T		-1	-1	-1	-1	-1	-1	0
chr3	31183936	T	A	PASS	0/1	intron_variant	MODIFIER	HMGCR	HMGCR	transcript	XM_038532541.1	protein_coding	15	c.1929-466A>T		-1	-1	-1	-1	-1	-1	0
chr3	31183936	T	A	PASS	0/1	intron_variant	MODIFIER	HMGCR	HMGCR	transcript	XM_038532542.1	protein_coding	14	c.1881-466A>T		-1	-1	-1	-1	-1	-1	0
chr3	31519952	C	T	PASS	0/1	upstream_gene_variant	MODIFIER	OR6C85	OR6C85	transcript	NM_001388947.1_3	protein_coding	-1	c.-1978G>A		-1	-1	-1	-1	-1	-1	1978
chr3	31519952	C	T	PASS	0/1	intergenic_region	MODIFIER	OR6C85-OR6C1K_2	OR6C85-OR6C1K_2	intergenic_region	OR6C85_3-OR6C1K_2		-1	n.31519952C>T		-1	-1	-1	-1	-1	-1	0
chr3	32952212	G	A	PASS	0/1	downstream_gene_variant	MODIFIER	OCA2	OCA2	transcript	XM_038532569.1	protein_coding	-1	c.*4819G>A		-1	-1	-1	-1	-1	-1	3782
chr3	32952212	G	A	PASS	0/1	downstream_gene_variant	MODIFIER	OCA2	OCA2	transcript	XM_038532570.1	protein_coding	-1	c.*4887G>A		-1	-1	-1	-1	-1	-1	3782
chr3	32952212	G	A	PASS	0/1	intergenic_region	MODIFIER	OCA2-LOC119876157	OCA2-LOC119876157	intergenic_region	OCA2_3-LOC119876157		-1	n.32952212G>A		-1	-1	-1	-1	-1	-1	0
chr3	33051760	C	T	PASS	0/1	intron_variant	MODIFIER	LOC111095354	LOC111095354	transcript	XR_005356328.1	pseudogene	3	n.422-11103C>T		-1	-1	-1	-1	-1	-1	0
chr3	33228685	C	A	PASS	0/1	intron_variant	MODIFIER	GABRG3	GABRG3	transcript	XM_038532572.1	protein_coding	6	c.713-23881G>T		-1	-1	-1	-1	-1	-1	0
chr3	33228685	C	A	PASS	0/1	intron_variant	MODIFIER	LOC119876133	LOC119876133	transcript	XR_005356891.1	pseudogene	1	n.131-2051G>T		-1	-1	-1	-1	-1	-1	0
chr3	33234463	C	A	PASS	0/1	intron_variant	MODIFIER	GABRG3	GABRG3	transcript	XM_038532572.1	protein_coding	6	c.713-29659G>T		-1	-1	-1	-1	-1	-1	0
chr3	33234463	C	A	PASS	0/1	intron_variant	MODIFIER	LOC119876133	LOC119876133	transcript	XR_005356891.1	pseudogene	1	n.131-7829G>T		-1	-1	-1	-1	-1	-1	0
chr3	33235491	AAG	A	PASS	0/1	intron_variant	MODIFIER	GABRG3	GABRG3	transcript	XM_038532572.1	protein_coding	6	c.713-30689_713-30688delCT		-1	-1	-1	-1	-1	-1	0
chr3	33235491	AAG	A	PASS	0/1	intron_variant	MODIFIER	LOC119876133	LOC119876133	transcript	XR_005356891.1	pseudogene	1	n.131-8859_131-8858delCT		-1	-1	-1	-1	-1	-1	0
chr3	33464347	C	T	PASS	0/1	intron_variant	MODIFIER	GABRG3	GABRG3	transcript	XM_038532572.1	protein_coding	5	c.574+126855G>A		-1	-1	-1	-1	-1	-1	0
chr3	33502393	G	A	PASS	0/1	intron_variant	MODIFIER	GABRG3	GABRG3	transcript	XM_038532572.1	protein_coding	5	c.574+88809C>T		-1	-1	-1	-1	-1	-1	0
chr3	33575106	CT	C	PASS	0/1	intron_variant	MODIFIER	GABRG3	GABRG3	transcript	XM_038532572.1	protein_coding	5	c.574+16095delA		-1	-1	-1	-1	-1	-1	0
chr3	33624170	T	G	PASS	0/1	intron_variant	MODIFIER	GABRG3	GABRG3	transcript	XM_038532572.1	protein_coding	3	c.271-30674A>C		-1	-1	-1	-1	-1	-1	0
chr3	33653124	C	T	PASS	0/1	intron_variant	MODIFIER	GABRG3	GABRG3	transcript	XM_038532572.1	protein_coding	3	c.271-59628G>A		-1	-1	-1	-1	-1	-1	0
chr3	33759627	A	T	PASS	0/1	intron_variant	MODIFIER	GABRG3	GABRG3	transcript	XM_038532572.1	protein_coding	3	c.270+132750T>A		-1	-1	-1	-1	-1	-1	0
chr3	34037666	TC	T	QD2	0/1	upstream_gene_variant	MODIFIER	LOC119871324	LOC119871324	transcript	XR_005357436.1	snRNA	-1	n.-2186delG		-1	-1	-1	-1	-1	-1	2186
chr3	34037666	TC	T	QD2	0/1	intergenic_region	MODIFIER	LOC119871324-LOC111095355	LOC119871324-LOC111095355	intergenic_region	LOC119871324_3-LOC111095355_3		-1	n.34037667delC		-1	-1	-1	-1	-1	-1	0
chr3	34149713	C	T	PASS	0/1	intron_variant	MODIFIER	LOC111095355	LOC111095355	transcript	XR_005356329.1	pseudogene	2	n.243-11600C>T		-1	-1	-1	-1	-1	-1	0
chr3	36184068	G	A	PASS	0/1	intron_variant	MODIFIER	LOC102151685	LOC102151685	transcript	XR_005356894.1	pseudogene	2	n.1647-6055G>A		-1	-1	-1	-1	-1	-1	0
chr3	36362128	A	AG	PASS	0/1	intergenic_region	MODIFIER	LOC111095357-NDN	LOC111095357-NDN	intergenic_region	LOC111095357_3-NDN_3		-1	n.36362128_36362129insG		-1	-1	-1	-1	-1	-1	0
chr3	36362129	C	G	PASS	0/1	intergenic_region	MODIFIER	LOC111095357-NDN	LOC111095357-NDN	intergenic_region	LOC111095357_3-NDN_3		-1	n.36362129C>G		-1	-1	-1	-1	-1	-1	0
chr3	36362130	A	AAGAT	PASS	0/1	intergenic_region	MODIFIER	LOC111095357-NDN	LOC111095357-NDN	intergenic_region	LOC111095357_3-NDN_3		-1	n.36362130_36362131insAGAT		-1	-1	-1	-1	-1	-1	0
chr3	36783295	C	G	PASS	2025-01-01	intergenic_region	MODIFIER	MKRN3-LOC100683834	MKRN3-LOC100683834	intergenic_region	MKRN3_3-LOC100683834_3		-1	n.36783295C>G		-1	-1	-1	-1	-1	-1	0
chr3	38430063	T	C	PASS	0/1	3_prime_UTR_variant	MODIFIER	MPHOSPH10	MPHOSPH10	transcript	XM_038532614.1	protein_coding	11	c.*990A>G		-1	-1	-1	-1	-1	-1	990
chr3	38479943	T	A	PASS	0/1	downstream_gene_variant	MODIFIER	MCEE	MCEE	transcript	XM_038533684.1	protein_coding	-1	c.*2141T>A		-1	-1	-1	-1	-1	-1	1760
chr3	38479943	T	A	PASS	0/1	intergenic_region	MODIFIER	MCEE-LOC607559	MCEE-LOC607559	intergenic_region	MCEE_3-LOC607559_3		-1	n.38479943T>A		-1	-1	-1	-1	-1	-1	0
chr3	39135603	C	T	PASS	0/1	intron_variant	MODIFIER	FAM189A1	FAM189A1	transcript	XM_038532623.1	protein_coding	1	c.220-75700G>A		-1	-1	-1	-1	-1	-1	0
chr3	39135603	C	T	PASS	0/1	intron_variant	MODIFIER	FAM189A1	FAM189A1	transcript	XM_038532624.1	protein_coding	1	c.220-75700G>A		-1	-1	-1	-1	-1	-1	0
chr3	39633026	T	G	PASS	0/1	intergenic_region	MODIFIER	LOC119871191-LOC100687263	LOC119871191-LOC100687263	intergenic_region	LOC119871191_3-LOC100687263_3		-1	n.39633026T>G		-1	-1	-1	-1	-1	-1	0
chr3	39730021	T	C	PASS	0/1	intron_variant	MODIFIER	TARS3	TARS3	transcript	XM_038532626.1	protein_coding	6	c.931-549T>C		-1	-1	-1	-1	-1	-1	0
chr3	39730021	T	C	PASS	0/1	intron_variant	MODIFIER	TARS3	TARS3	transcript	XM_038532627.1	protein_coding	6	c.700-549T>C		-1	-1	-1	-1	-1	-1	0
chr3	39880612	G	C	PASS	0/1	intergenic_region	MODIFIER	LOC100682735-PCSK6	LOC100682735-PCSK6	intergenic_region	LOC100682735_3-PCSK6_3		-1	n.39880612G>C		-1	-1	-1	-1	-1	-1	0
chr3	40008101	C	T	PASS	0/1	intron_variant	MODIFIER	PCSK6	PCSK6	transcript	XM_038532633.1	protein_coding	2	c.418-1440C>T		-1	-1	-1	-1	-1	-1	0
chr3	40008101	C	T	PASS	0/1	intron_variant	MODIFIER	PCSK6	PCSK6	transcript	XM_038532635.1	protein_coding	2	c.418-1440C>T		-1	-1	-1	-1	-1	-1	0
chr3	40008101	C	T	PASS	0/1	intron_variant	MODIFIER	PCSK6	PCSK6	transcript	XM_038532634.1	protein_coding	2	c.418-1440C>T		-1	-1	-1	-1	-1	-1	0
chr3	41426536	G	A	PASS	0/1	intron_variant	MODIFIER	MEF2A	MEF2A	transcript	XM_038532674.1	protein_coding	7	c.688+2441C>T		-1	-1	-1	-1	-1	-1	0
chr3	41426536	G	A	PASS	0/1	intron_variant	MODIFIER	MEF2A	MEF2A	transcript	XR_005356926.1	pseudogene	7	n.1506+2441C>T		-1	-1	-1	-1	-1	-1	0
chr3	41426536	G	A	PASS	0/1	intron_variant	MODIFIER	MEF2A	MEF2A	transcript	XM_038532677.1	protein_coding	7	c.688+2441C>T		-1	-1	-1	-1	-1	-1	0
chr3	41426536	G	A	PASS	0/1	intron_variant	MODIFIER	MEF2A	MEF2A	transcript	XM_038532679.1	protein_coding	8	c.688+2441C>T		-1	-1	-1	-1	-1	-1	0
chr3	41426536	G	A	PASS	0/1	intron_variant	MODIFIER	MEF2A	MEF2A	transcript	XM_038532684.1	protein_coding	7	c.676+2441C>T		-1	-1	-1	-1	-1	-1	0
chr3	41426536	G	A	PASS	0/1	intron_variant	MODIFIER	MEF2A	MEF2A	transcript	XM_038532685.1	protein_coding	7	c.670+2441C>T		-1	-1	-1	-1	-1	-1	0
chr3	41426536	G	A	PASS	0/1	intron_variant	MODIFIER	MEF2A	MEF2A	transcript	XM_038532682.1	protein_coding	7	c.670+2441C>T		-1	-1	-1	-1	-1	-1	0
chr3	41426536	G	A	PASS	0/1	intron_variant	MODIFIER	MEF2A	MEF2A	transcript	XM_038532683.1	protein_coding	7	c.688+2441C>T		-1	-1	-1	-1	-1	-1	0
chr3	41426536	G	A	PASS	0/1	intron_variant	MODIFIER	MEF2A	MEF2A	transcript	XM_038532681.1	protein_coding	7	c.676+2441C>T		-1	-1	-1	-1	-1	-1	0
chr3	41426536	G	A	PASS	0/1	intron_variant	MODIFIER	MEF2A	MEF2A	transcript	XM_038532675.1	protein_coding	8	c.688+2441C>T		-1	-1	-1	-1	-1	-1	0
chr3	41426536	G	A	PASS	0/1	intron_variant	MODIFIER	MEF2A	MEF2A	transcript	XM_038532676.1	protein_coding	8	c.688+2441C>T		-1	-1	-1	-1	-1	-1	0
chr3	41426536	G	A	PASS	0/1	intron_variant	MODIFIER	MEF2A	MEF2A	transcript	XM_038532678.1	protein_coding	9	c.688+2441C>T		-1	-1	-1	-1	-1	-1	0
chr3	41426536	G	A	PASS	0/1	intron_variant	MODIFIER	MEF2A	MEF2A	transcript	XM_038532680.1	protein_coding	6	c.688+2441C>T		-1	-1	-1	-1	-1	-1	0
chr3	41426536	G	A	PASS	0/1	intron_variant	MODIFIER	MEF2A	MEF2A	transcript	XM_038532688.1	protein_coding	7	c.688+2441C>T		-1	-1	-1	-1	-1	-1	0
chr3	41426536	G	A	PASS	0/1	intron_variant	MODIFIER	MEF2A	MEF2A	transcript	XM_038532686.1	protein_coding	8	c.604+2441C>T		-1	-1	-1	-1	-1	-1	0
chr3	41426536	G	A	PASS	0/1	intron_variant	MODIFIER	MEF2A	MEF2A	transcript	XM_038532687.1	protein_coding	7	c.688+2441C>T		-1	-1	-1	-1	-1	-1	0
chr3	41729487	C	T	PASS	0/1	intron_variant	MODIFIER	LRRC28	LRRC28	transcript	XM_038532693.1	protein_coding	9	c.1032-7577G>A		-1	-1	-1	-1	-1	-1	0
chr3	41729487	C	T	PASS	0/1	intron_variant	MODIFIER	LRRC28	LRRC28	transcript	XM_038532695.1	protein_coding	9	c.1032-7577G>A		-1	-1	-1	-1	-1	-1	0
chr3	41729487	C	T	PASS	0/1	intron_variant	MODIFIER	LRRC28	LRRC28	transcript	XM_038532696.1	protein_coding	9	c.1023-7577G>A		-1	-1	-1	-1	-1	-1	0
chr3	41729487	C	T	PASS	0/1	intron_variant	MODIFIER	LRRC28	LRRC28	transcript	XM_038532694.1	protein_coding	9	c.1032-7577G>A		-1	-1	-1	-1	-1	-1	0
chr3	41729487	C	T	PASS	0/1	intron_variant	MODIFIER	LRRC28	LRRC28	transcript	XM_038532697.1	protein_coding	9	c.993-7577G>A		-1	-1	-1	-1	-1	-1	0
chr3	41729487	C	T	PASS	0/1	intron_variant	MODIFIER	LRRC28	LRRC28	transcript	XM_038532698.1	protein_coding	9	c.897-7577G>A		-1	-1	-1	-1	-1	-1	0
chr3	41729487	C	T	PASS	0/1	intron_variant	MODIFIER	LRRC28	LRRC28	transcript	XM_038532699.1	protein_coding	8	c.825-7577G>A		-1	-1	-1	-1	-1	-1	0
chr3	41893288	TTTTG	T	PASS	0/1	upstream_gene_variant	MODIFIER	TTC23	TTC23	transcript	XM_038532705.1	protein_coding	-1	c.-4208_-4205delTTTG		-1	-1	-1	-1	-1	-1	4134
chr3	41893288	TTTTG	T	PASS	0/1	upstream_gene_variant	MODIFIER	TTC23	TTC23	transcript	XM_038532706.1	protein_coding	-1	c.-4224_-4221delTTTG		-1	-1	-1	-1	-1	-1	4160
chr3	41893288	TTTTG	T	PASS	0/1	intron_variant	MODIFIER	TTC23	TTC23	transcript	XM_038532701.1	protein_coding	1	c.52+2951_52+2954delTTTG		-1	-1	-1	-1	-1	-1	0
chr3	41893288	TTTTG	T	PASS	0/1	intron_variant	MODIFIER	TTC23	TTC23	transcript	XM_038532704.1	protein_coding	1	c.-20-7944_-20-7941delTTTG		-1	-1	-1	-1	-1	-1	0
chr3	41893288	TTTTG	T	PASS	0/1	intron_variant	MODIFIER	TTC23	TTC23	transcript	XM_038532702.1	protein_coding	1	c.-20-7944_-20-7941delTTTG		-1	-1	-1	-1	-1	-1	0
chr3	41893288	TTTTG	T	PASS	0/1	intron_variant	MODIFIER	TTC23	TTC23	transcript	XM_038532703.1	protein_coding	1	c.-21+3157_-21+3160delTTTG		-1	-1	-1	-1	-1	-1	0
chr3	41893288	TTTTG	T	PASS	0/1	intron_variant	MODIFIER	TTC23	TTC23	transcript	XM_038532710.1	protein_coding	1	c.52+2951_52+2954delTTTG		-1	-1	-1	-1	-1	-1	0
chr3	41893288	TTTTG	T	PASS	0/1	intron_variant	MODIFIER	TTC23	TTC23	transcript	XM_038532709.1	protein_coding	1	c.52+2951_52+2954delTTTG		-1	-1	-1	-1	-1	-1	0
chr3	41893288	TTTTG	T	PASS	0/1	intron_variant	MODIFIER	TTC23	TTC23	transcript	XM_038532708.1	protein_coding	1	c.52+2951_52+2954delTTTG		-1	-1	-1	-1	-1	-1	0
chr3	41893288	TTTTG	T	PASS	0/1	intron_variant	MODIFIER	TTC23	TTC23	transcript	XR_005356928.1	pseudogene	1	n.183+2951_183+2954delTTTG		-1	-1	-1	-1	-1	-1	0
chr3	41893288	TTTTG	T	PASS	0/1	intron_variant	MODIFIER	TTC23	TTC23	transcript	XM_038532707.1	protein_coding	1	c.52+2951_52+2954delTTTG		-1	-1	-1	-1	-1	-1	0
chr3	41893288	TTTTG	T	PASS	0/1	intron_variant	MODIFIER	LOC111095197	LOC111095197	transcript	XR_005356930.1	pseudogene	6	n.888-1847_888-1844delCAAA		-1	-1	-1	-1	-1	-1	0
chr3	41980623	G	T	PASS	0/1	3_prime_UTR_variant	MODIFIER	SYNM	SYNM	transcript	XM_038532700.1	protein_coding	5	c.*1521C>A		-1	-1	-1	-1	-1	-1	1521
chr3	41980623	G	T	PASS	0/1	downstream_gene_variant	MODIFIER	TTC23	TTC23	transcript	XM_038532701.1	protein_coding	-1	c.*3425G>T		-1	-1	-1	-1	-1	-1	3404
chr3	41980623	G	T	PASS	0/1	downstream_gene_variant	MODIFIER	TTC23	TTC23	transcript	XM_038532704.1	protein_coding	-1	c.*3425G>T		-1	-1	-1	-1	-1	-1	3404
chr3	41980623	G	T	PASS	0/1	downstream_gene_variant	MODIFIER	TTC23	TTC23	transcript	XM_038532702.1	protein_coding	-1	c.*3425G>T		-1	-1	-1	-1	-1	-1	3404
chr3	41980623	G	T	PASS	0/1	downstream_gene_variant	MODIFIER	TTC23	TTC23	transcript	XM_038532703.1	protein_coding	-1	c.*3425G>T		-1	-1	-1	-1	-1	-1	3404
chr3	41980623	G	T	PASS	0/1	downstream_gene_variant	MODIFIER	TTC23	TTC23	transcript	XM_038532710.1	protein_coding	-1	c.*3425G>T		-1	-1	-1	-1	-1	-1	3404
chr3	41980623	G	T	PASS	0/1	downstream_gene_variant	MODIFIER	TTC23	TTC23	transcript	XM_038532708.1	protein_coding	-1	c.*3425G>T		-1	-1	-1	-1	-1	-1	3404
chr3	41980623	G	T	PASS	0/1	downstream_gene_variant	MODIFIER	TTC23	TTC23	transcript	XM_038532707.1	protein_coding	-1	c.*3691G>T		-1	-1	-1	-1	-1	-1	3669
chr3	41980623	G	T	PASS	0/1	downstream_gene_variant	MODIFIER	TTC23	TTC23	transcript	XM_038532705.1	protein_coding	-1	c.*3425G>T		-1	-1	-1	-1	-1	-1	3404
chr3	41980623	G	T	PASS	0/1	downstream_gene_variant	MODIFIER	TTC23	TTC23	transcript	XM_038532706.1	protein_coding	-1	c.*3425G>T		-1	-1	-1	-1	-1	-1	3404
chr3	42273346	C	T	PASS	0/1	intron_variant	MODIFIER	IGF1R	IGF1R	transcript	XM_038532717.1	protein_coding	2	c.640+39038C>T		-1	-1	-1	-1	-1	-1	0
chr3	42273346	C	T	PASS	0/1	intron_variant	MODIFIER	IGF1R	IGF1R	transcript	XM_038532719.1	protein_coding	2	c.640+39038C>T		-1	-1	-1	-1	-1	-1	0
chr3	42273346	C	T	PASS	0/1	intron_variant	MODIFIER	IGF1R	IGF1R	transcript	XM_038532718.1	protein_coding	2	c.571+39038C>T		-1	-1	-1	-1	-1	-1	0
chr3	43625253	TTA	T	PASS	0/1	intergenic_region	MODIFIER	LOC111095366-LOC119871302	LOC111095366-LOC119871302	intergenic_region	LOC111095366_3-LOC119871302_3		-1	n.43625254_43625255delTA		-1	-1	-1	-1	-1	-1	0
chr3	43807990	C	T	PASS	0/1	intergenic_region	MODIFIER	LOC119871302-LOC102154570	LOC119871302-LOC102154570	intergenic_region	LOC119871302_3-LOC102154570_3		-1	n.43807990C>T		-1	-1	-1	-1	-1	-1	0
chr3	46271733	AACTG	A	PASS	0/1	intergenic_region	MODIFIER	LOC119870790-MCTP2	LOC119870790-MCTP2	intergenic_region	LOC119870790_3-MCTP2_3		-1	n.46271734_46271737delACTG		-1	-1	-1	-1	-1	-1	0
chr3	46509606	T	C	VQSRTrancheSNP99.90to100.00	0/1	intron_variant	MODIFIER	MCTP2	MCTP2	transcript	XM_038532729.1	protein_coding	4	c.469-6739A>G		-1	-1	-1	-1	-1	-1	0
chr3	46509606	T	C	VQSRTrancheSNP99.90to100.00	0/1	intron_variant	MODIFIER	MCTP2	MCTP2	transcript	XM_038532738.1	protein_coding	2	c.469-6739A>G		-1	-1	-1	-1	-1	-1	0
chr3	46509606	T	C	VQSRTrancheSNP99.90to100.00	0/1	intron_variant	MODIFIER	MCTP2	MCTP2	transcript	XM_038532730.1	protein_coding	4	c.469-6739A>G		-1	-1	-1	-1	-1	-1	0
chr3	46509606	T	C	VQSRTrancheSNP99.90to100.00	0/1	intron_variant	MODIFIER	MCTP2	MCTP2	transcript	XM_038532737.1	protein_coding	3	c.469-6739A>G		-1	-1	-1	-1	-1	-1	0
chr3	46509606	T	C	VQSRTrancheSNP99.90to100.00	0/1	intron_variant	MODIFIER	MCTP2	MCTP2	transcript	XM_038532736.1	protein_coding	2	c.469-6739A>G		-1	-1	-1	-1	-1	-1	0
chr3	46509606	T	C	VQSRTrancheSNP99.90to100.00	0/1	intron_variant	MODIFIER	MCTP2	MCTP2	transcript	XM_038532733.1	protein_coding	3	c.469-6739A>G		-1	-1	-1	-1	-1	-1	0
chr3	46509606	T	C	VQSRTrancheSNP99.90to100.00	0/1	intron_variant	MODIFIER	MCTP2	MCTP2	transcript	XM_038532735.1	protein_coding	2	c.469-6739A>G		-1	-1	-1	-1	-1	-1	0
chr3	46509606	T	C	VQSRTrancheSNP99.90to100.00	0/1	intron_variant	MODIFIER	MCTP2	MCTP2	transcript	XM_038532739.1	protein_coding	4	c.469-7992A>G		-1	-1	-1	-1	-1	-1	0
chr3	46509606	T	C	VQSRTrancheSNP99.90to100.00	0/1	intron_variant	MODIFIER	MCTP2	MCTP2	transcript	XM_038532731.1	protein_coding	3	c.469-6739A>G		-1	-1	-1	-1	-1	-1	0
chr3	46509606	T	C	VQSRTrancheSNP99.90to100.00	0/1	intron_variant	MODIFIER	MCTP2	MCTP2	transcript	XM_038532734.1	protein_coding	2	c.469-6739A>G		-1	-1	-1	-1	-1	-1	0
chr3	46702913	G	A	PASS	0/1	intergenic_region	MODIFIER	LOC119870792-LOC111095369	LOC119870792-LOC111095369	intergenic_region	LOC119870792_3-LOC111095369_3		-1	n.46702913G>A		-1	-1	-1	-1	-1	-1	0
chr3	46948383	G	A	PASS	0/1	intergenic_region	MODIFIER	LOC111095369-LOC608613	LOC111095369-LOC608613	intergenic_region	LOC111095369_3-LOC608613_3		-1	n.46948383G>A		-1	-1	-1	-1	-1	-1	0
chr3	48018095	G	C	PASS	0/1	intron_variant	MODIFIER	LOC102156964	LOC102156964	transcript	XR_005357023.1	pseudogene	1	n.93+726C>G		-1	-1	-1	-1	-1	-1	0
chr3	48470656	T	A	PASS	0/1	intron_variant	MODIFIER	SLCO3A1	SLCO3A1	transcript	XM_038532751.1	protein_coding	5	c.1174+2058A>T		-1	-1	-1	-1	-1	-1	0
chr3	48470656	T	A	PASS	0/1	intron_variant	MODIFIER	SLCO3A1	SLCO3A1	transcript	XM_038532752.1	protein_coding	5	c.1174+2058A>T		-1	-1	-1	-1	-1	-1	0
chr3	48850772	C	T	PASS	0/1	intergenic_region	MODIFIER	LOC102157216-LOC102157264	LOC102157216-LOC102157264	intergenic_region	LOC102157216_3-LOC102157264_3		-1	n.48850772C>T		-1	-1	-1	-1	-1	-1	0
chr3	49333434	T	C	PASS	0/1	intron_variant	MODIFIER	SV2B	SV2B	transcript	XM_038532753.1	protein_coding	1	c.-307+30007A>G		-1	-1	-1	-1	-1	-1	0
chr3	49333434	T	C	PASS	0/1	intron_variant	MODIFIER	SV2B	SV2B	transcript	XM_038532757.1	protein_coding	1	c.-307+14054A>G		-1	-1	-1	-1	-1	-1	0
chr3	49333434	T	C	PASS	0/1	intron_variant	MODIFIER	SV2B	SV2B	transcript	XM_038532756.1	protein_coding	1	c.-307+28796A>G		-1	-1	-1	-1	-1	-1	0
chr3	49333434	T	C	PASS	0/1	intron_variant	MODIFIER	SV2B	SV2B	transcript	XM_038532754.1	protein_coding	1	c.-409-11009A>G		-1	-1	-1	-1	-1	-1	0
chr3	49333434	T	C	PASS	0/1	intron_variant	MODIFIER	SV2B	SV2B	transcript	XM_038532755.1	protein_coding	1	c.-307+30372A>G		-1	-1	-1	-1	-1	-1	0
chr3	51061316	A	G	PASS	0/1	intron_variant	MODIFIER	LOC111095216	LOC111095216	transcript	XR_005357039.1	pseudogene	1	n.210+3962A>G		-1	-1	-1	-1	-1	-1	0
chr3	51335509	AAAAC	A	PASS	0/1	intron_variant	MODIFIER	LOC119870807	LOC119870807	transcript	XR_005356369.1	pseudogene	1	n.227-13012_227-13009delAAAC		-1	-1	-1	-1	-1	-1	0
chr3	52409625	T	A	PASS	0/1	intron_variant	MODIFIER	LOC111095218	LOC111095218	transcript	XR_005357043.1	pseudogene	1	n.206-46428A>T		-1	-1	-1	-1	-1	-1	0
chr3	53707702	G	A	PASS	0/1	5_prime_UTR_variant	MODIFIER	VPS33B	VPS33B	transcript	XM_038532852.1	protein_coding	1	c.-526G>A		-1	-1	-1	-1	-1	-1	526
chr3	53707702	G	A	PASS	0/1	intron_variant	MODIFIER	LOC111095228	LOC111095228	transcript	XR_005357076.1	pseudogene	1	n.161+15C>T		-1	-1	-1	-1	-1	-1	0
chr3	53707702	G	A	PASS	0/1	non_coding_transcript_exon_variant	MODIFIER	VPS33B	VPS33B	transcript	XR_005357074.1	pseudogene	1	n.138G>A		-1	-1	-1	-1	-1	-1	0
chr3	53915532	C	T	PASS	0/1	intron_variant	MODIFIER	BLM	BLM	transcript	XM_038532885.1	protein_coding	16	c.3225+1924G>A		-1	-1	-1	-1	-1	-1	0
chr3	53915532	C	T	PASS	0/1	intron_variant	MODIFIER	BLM	BLM	transcript	XM_038532889.1	protein_coding	12	c.2115+1924G>A		-1	-1	-1	-1	-1	-1	0
chr3	53915532	C	T	PASS	0/1	intron_variant	MODIFIER	BLM	BLM	transcript	XM_038532888.1	protein_coding	12	c.2115+1924G>A		-1	-1	-1	-1	-1	-1	0
chr3	53915532	C	T	PASS	0/1	intron_variant	MODIFIER	BLM	BLM	transcript	XM_038532886.1	protein_coding	16	c.3216+1924G>A		-1	-1	-1	-1	-1	-1	0
chr3	53915532	C	T	PASS	0/1	intron_variant	MODIFIER	BLM	BLM	transcript	XM_038532887.1	protein_coding	15	c.3033+1924G>A		-1	-1	-1	-1	-1	-1	0
chr3	54840675	C	A	PASS	0/1	downstream_gene_variant	MODIFIER	LOC119871402	LOC119871402	transcript	XR_005357499.1	snRNA	-1	n.*730G>T		-1	-1	-1	-1	-1	-1	730
chr3	54840675	C	A	PASS	0/1	intron_variant	MODIFIER	PDE8A	PDE8A	transcript	XM_038532922.1	protein_coding	20	c.2280+5852C>A		-1	-1	-1	-1	-1	-1	0
chr3	54840675	C	A	PASS	0/1	intron_variant	MODIFIER	PDE8A	PDE8A	transcript	XM_038532923.1	protein_coding	20	c.2265+5852C>A		-1	-1	-1	-1	-1	-1	0
chr3	54840675	C	A	PASS	0/1	intron_variant	MODIFIER	PDE8A	PDE8A	transcript	XM_038532924.1	protein_coding	19	c.2202+5852C>A		-1	-1	-1	-1	-1	-1	0
chr3	54840675	C	A	PASS	0/1	intron_variant	MODIFIER	PDE8A	PDE8A	transcript	XM_038532925.1	protein_coding	20	c.2052+5852C>A		-1	-1	-1	-1	-1	-1	0
chr3	56907317	G	A	PASS	0/1	intron_variant	MODIFIER	TMC3	TMC3	transcript	XM_038533689.1	protein_coding	3	c.247+1298G>A		-1	-1	-1	-1	-1	-1	0
chr3	57394898	G	A	PASS	0/1	intron_variant	MODIFIER	ABHD17C	ABHD17C	transcript	XM_038532997.1	protein_coding	1	c.602+11838C>T		-1	-1	-1	-1	-1	-1	0
chr3	57790315	C	T	PASS	0/1	intron_variant	MODIFIER	FAH	FAH	transcript	XM_038533006.1	protein_coding	13	c.1181-3706G>A		-1	-1	-1	-1	-1	-1	0
chr3	58423133	C	T	PASS	0/1	splice_acceptor_variant&intron_variant	HIGH	LOC111095242	LOC111095242	transcript	XR_005356377.1	pseudogene	4	n.625-1G>A		-1	-1	-1	-1	-1	-1	0
chr3	58423133	C	T	PASS	0/1	non_coding_transcript_exon_variant	MODIFIER	LOC111095242	LOC111095242	transcript	XR_005356376.1	pseudogene	5	n.3211G>A		-1	-1	-1	-1	-1	-1	0
chr3	58423133	C	T	PASS	0/1	non_coding_transcript_exon_variant	MODIFIER	LOC111095242	LOC111095242	transcript	XR_005356375.1	pseudogene	4	n.3033G>A		-1	-1	-1	-1	-1	-1	0
chr3	58611536	C	T	PASS	0/1	intergenic_region	MODIFIER	CTSH-MORF4L1	CTSH-MORF4L1	intergenic_region	CTSH_3-MORF4L1_3		-1	n.58611536C>T		-1	-1	-1	-1	-1	-1	0
chr3	58624614	T	A	PASS	0/1	intron_variant	MODIFIER	MORF4L1	MORF4L1	transcript	XM_038533035.1	protein_coding	8	c.555+129A>T		-1	-1	-1	-1	-1	-1	0
chr3	58624614	T	A	PASS	0/1	intron_variant	MODIFIER	MORF4L1	MORF4L1	transcript	XM_038533036.1	protein_coding	7	c.438+129A>T		-1	-1	-1	-1	-1	-1	0
chr3	58704430	C	T	PASS	0/1	intron_variant	MODIFIER	ADAMTS7	ADAMTS7	transcript	XM_038533690.1	protein_coding	14	c.2161+408C>T		-1	-1	-1	-1	-1	-1	0
chr3	59344149	G	A	PASS	0/1	3_prime_UTR_variant	MODIFIER	BLOC1S4	BLOC1S4	transcript	XM_038532096.1	protein_coding	1	c.*499G>A		-1	-1	-1	-1	-1	-1	499
chr3	59344149	G	A	PASS	0/1	upstream_gene_variant	MODIFIER	LOC106558629	LOC106558629	transcript	XR_005357153.1	pseudogene	-1	n.-4787C>T		-1	-1	-1	-1	-1	-1	4787
chr3	59344149	G	A	PASS	0/1	upstream_gene_variant	MODIFIER	LOC106558629	LOC106558629	transcript	XR_005357152.1	pseudogene	-1	n.-4804C>T		-1	-1	-1	-1	-1	-1	4804
chr3	59344149	G	A	PASS	0/1	upstream_gene_variant	MODIFIER	LOC106558629	LOC106558629	transcript	XR_005357151.1	pseudogene	-1	n.-4798C>T		-1	-1	-1	-1	-1	-1	4798
chr3	59344149	G	A	PASS	0/1	upstream_gene_variant	MODIFIER	LOC106558629	LOC106558629	transcript	XR_005357154.1	pseudogene	-1	n.-4787C>T		-1	-1	-1	-1	-1	-1	4787
chr3	59344149	G	A	PASS	0/1	upstream_gene_variant	MODIFIER	LOC106558629	LOC106558629	transcript	XR_005357155.1	pseudogene	-1	n.-4787C>T		-1	-1	-1	-1	-1	-1	4787
chr3	62347326	A	T	PASS	0/1	intron_variant	MODIFIER	ZFYVE28	ZFYVE28	transcript	XM_038533239.1	protein_coding	1	c.39+10208A>T		-1	-1	-1	-1	-1	-1	0
chr3	62347326	A	T	PASS	0/1	intron_variant	MODIFIER	ZFYVE28	ZFYVE28	transcript	XM_038533245.1	protein_coding	1	c.39+10208A>T		-1	-1	-1	-1	-1	-1	0
chr3	62347326	A	T	PASS	0/1	intron_variant	MODIFIER	ZFYVE28	ZFYVE28	transcript	XM_038533246.1	protein_coding	1	c.39+10208A>T		-1	-1	-1	-1	-1	-1	0
chr3	62347326	A	T	PASS	0/1	intron_variant	MODIFIER	ZFYVE28	ZFYVE28	transcript	XM_038533243.1	protein_coding	1	c.39+10208A>T		-1	-1	-1	-1	-1	-1	0
chr3	62347326	A	T	PASS	0/1	intron_variant	MODIFIER	ZFYVE28	ZFYVE28	transcript	XM_038533240.1	protein_coding	1	c.39+10208A>T		-1	-1	-1	-1	-1	-1	0
chr3	62347326	A	T	PASS	0/1	intron_variant	MODIFIER	ZFYVE28	ZFYVE28	transcript	XM_038533244.1	protein_coding	1	c.39+10208A>T		-1	-1	-1	-1	-1	-1	0
chr3	62347326	A	T	PASS	0/1	intron_variant	MODIFIER	ZFYVE28	ZFYVE28	transcript	XR_005357169.1	pseudogene	1	n.107+10208A>T		-1	-1	-1	-1	-1	-1	0
chr3	62347326	A	T	PASS	0/1	intron_variant	MODIFIER	ZFYVE28	ZFYVE28	transcript	XM_038533241.1	protein_coding	1	c.-172+58A>T		-1	-1	-1	-1	-1	-1	0
chr3	63412954	G	GTAAATATGTAAATAAAATTATCGCCTCCCCTCCCA	ReadPosRankSum-2	0/1	downstream_gene_variant	MODIFIER	MED28	MED28	transcript	XM_038533309.1	protein_coding	-1	c.*4467_*4468insTGGGAGGGGAGGCGATAATTTTATTTACATATTTA		-1	-1	-1	-1	-1	-1	3567
chr3	63412954	G	GTAAATATGTAAATAAAATTATCGCCTCCCCTCCCA	ReadPosRankSum-2	0/1	intron_variant	MODIFIER	FAM184B	FAM184B	transcript	XM_038533310.1	protein_coding	16	c.2911-347_2911-346insTAAATATGTAAATAAAATTATCGCCTCCCCTCCCA		-1	-1	-1	-1	-1	-1	0
chr3	71370883	TC	T	PASS	0/1	intergenic_region	MODIFIER	STK32B-EVC2	STK32B-EVC2	intergenic_region	STK32B_3-EVC2_3		-1	n.71370884delC		-1	-1	-1	-1	-1	-1	0
chr3	71701211	A	C	PASS	0/1	intergenic_region	MODIFIER	CRMP1-C3H4orf50	CRMP1-C3H4orf50	intergenic_region	CRMP1_3-C3H4orf50_3		-1	n.71701211A>C		-1	-1	-1	-1	-1	-1	0
chr3	71701228	A	C	PASS	0/1	intergenic_region	MODIFIER	CRMP1-C3H4orf50	CRMP1-C3H4orf50	intergenic_region	CRMP1_3-C3H4orf50_3		-1	n.71701228A>C		-1	-1	-1	-1	-1	-1	0
chr3	71919849	G	A	PASS	0/1	intron_variant	MODIFIER	JAKMIP1	JAKMIP1	transcript	XM_038533412.1	protein_coding	1	c.-190+608C>T		-1	-1	-1	-1	-1	-1	0
chr3	71919849	G	A	PASS	0/1	intron_variant	MODIFIER	JAKMIP1	JAKMIP1	transcript	XM_038533413.1	protein_coding	1	c.-138+608C>T		-1	-1	-1	-1	-1	-1	0
chr3	71919849	G	A	PASS	0/1	intron_variant	MODIFIER	JAKMIP1	JAKMIP1	transcript	XM_038533414.1	protein_coding	1	c.-194+608C>T		-1	-1	-1	-1	-1	-1	0
chr3	71989243	G	C	PASS	0/1	upstream_gene_variant	MODIFIER	UCHL1	UCHL1	transcript	XM_038533416.1	protein_coding	-1	c.-2213C>G		-1	-1	-1	-1	-1	-1	2097
chr3	71989243	G	C	PASS	0/1	intergenic_region	MODIFIER	UCHL1-APBB2	UCHL1-APBB2	intergenic_region	UCHL1_3-APBB2_3		-1	n.71989243G>C		-1	-1	-1	-1	-1	-1	0
chr3	71989874	A	G	PASS	0/1	upstream_gene_variant	MODIFIER	UCHL1	UCHL1	transcript	XM_038533416.1	protein_coding	-1	c.-2844T>C		-1	-1	-1	-1	-1	-1	2728
chr3	71989874	A	G	PASS	0/1	intergenic_region	MODIFIER	UCHL1-APBB2	UCHL1-APBB2	intergenic_region	UCHL1_3-APBB2_3		-1	n.71989874A>G		-1	-1	-1	-1	-1	-1	0
chr3	71995431	G	A	PASS	0/1	intergenic_region	MODIFIER	UCHL1-APBB2	UCHL1-APBB2	intergenic_region	UCHL1_3-APBB2_3		-1	n.71995431G>A		-1	-1	-1	-1	-1	-1	0
chr3	72646985	ACT	A	PASS	0/1	intron_variant	MODIFIER	RBM47	RBM47	transcript	NM_001002955.1_3	protein_coding	1	c.-32+10642_-32+10643delCT		-1	-1	-1	-1	-1	-1	0
chr3	72763522	A	G	PASS	0/1	intron_variant	MODIFIER	CHRNA9	CHRNA9	transcript	XM_038532113.1	protein_coding	4	c.1039+1704T>C		-1	-1	-1	-1	-1	-1	0
chr3	74037937	C	T	PASS	0/1	upstream_gene_variant	MODIFIER	FAM114A1	FAM114A1	transcript	XM_038533482.1	protein_coding	-1	c.-3983G>A		-1	-1	-1	-1	-1	-1	3983
chr3	74037937	C	T	PASS	0/1	intron_variant	MODIFIER	FAM114A1	FAM114A1	transcript	XM_038533479.1	protein_coding	3	c.437-3741G>A		-1	-1	-1	-1	-1	-1	0
chr3	74037937	C	T	PASS	0/1	intron_variant	MODIFIER	FAM114A1	FAM114A1	transcript	XM_038533480.1	protein_coding	3	c.437-3741G>A		-1	-1	-1	-1	-1	-1	0
chr3	74037937	C	T	PASS	0/1	intron_variant	MODIFIER	FAM114A1	FAM114A1	transcript	XM_038533481.1	protein_coding	3	c.437-3741G>A		-1	-1	-1	-1	-1	-1	0
chr3	74354696	C	G	PASS	0/1	intergenic_region	MODIFIER	LOC111095389-LOC102151488	LOC111095389-LOC102151488	intergenic_region	LOC111095389_3-LOC102151488_3		-1	n.74354696C>G		-1	-1	-1	-1	-1	-1	0
chr3	75180864	C	T	PASS	0/1	intron_variant	MODIFIER	C3H4orf19	C3H4orf19	transcript	XM_038533703.1	protein_coding	1	c.-260-22138G>A		-1	-1	-1	-1	-1	-1	0
chr3	75495538	C	G	PASS	0/1	intergenic_region	MODIFIER	NWD2-LOC106558642	NWD2-LOC106558642	intergenic_region	NWD2_3-LOC106558642_3		-1	n.75495538C>G		-1	-1	-1	-1	-1	-1	0
chr3	76014013	C	A	PASS	0/1	intron_variant	MODIFIER	LOC111095298	LOC111095298	transcript	XR_005357315.1	pseudogene	3	n.681+3242G>T		-1	-1	-1	-1	-1	-1	0
chr3	83151356	T	C	PASS	0/1	intergenic_region	MODIFIER	LOC119870870-LOC111095399	LOC119870870-LOC111095399	intergenic_region	LOC119870870_3-LOC111095399_3		-1	n.83151356T>C		-1	-1	-1	-1	-1	-1	0
chr3	83152501	C	T	PASS	0/1	intergenic_region	MODIFIER	LOC119870870-LOC111095399	LOC119870870-LOC111095399	intergenic_region	LOC119870870_3-LOC111095399_3		-1	n.83152501C>T		-1	-1	-1	-1	-1	-1	0
chr3	83243367	T	A	PASS	0/1	intergenic_region	MODIFIER	LOC119870870-LOC111095399	LOC119870870-LOC111095399	intergenic_region	LOC119870870_3-LOC111095399_3		-1	n.83243367T>A		-1	-1	-1	-1	-1	-1	0
chr3	85038342	G	T	PASS	0/1	downstream_gene_variant	MODIFIER	LOC119871264	LOC119871264	transcript	XR_005357353.1	pseudogene	-1	n.*3228C>A		-1	-1	-1	-1	-1	-1	3228
chr3	85038342	G	T	PASS	0/1	intergenic_region	MODIFIER	LOC100686918-LOC119871264	LOC100686918-LOC119871264	intergenic_region	LOC100686918_3-LOC119871264_3		-1	n.85038342G>T		-1	-1	-1	-1	-1	-1	0
chr3	85073102	A	G	PASS	0/1	downstream_gene_variant	MODIFIER	LOC119871265	LOC119871265	transcript	XR_005357354.1	pseudogene	-1	n.*3474A>G		-1	-1	-1	-1	-1	-1	3474
chr3	85073102	A	G	PASS	0/1	downstream_gene_variant	MODIFIER	SMIM20	SMIM20	transcript	NM_001145429.1_3	protein_coding	-1	c.*4868T>C		-1	-1	-1	-1	-1	-1	4229
chr3	85073102	A	G	PASS	0/1	intergenic_region	MODIFIER	LOC119871265-SMIM20	LOC119871265-SMIM20	intergenic_region	LOC119871265_3-SMIM20_3		-1	n.85073102A>G		-1	-1	-1	-1	-1	-1	0
chr3	85720972	G	A	PASS	0/1	intergenic_region	MODIFIER	SEPSECS-LGI2	SEPSECS-LGI2	intergenic_region	SEPSECS_3-LGI2_3		-1	n.85720972G>A		-1	-1	-1	-1	-1	-1	0
chr3	86067556	C	T	PASS	0/1	intergenic_region	MODIFIER	SOD3-DHX15	SOD3-DHX15	intergenic_region	SOD3_3-DHX15_3		-1	n.86067556C>T		-1	-1	-1	-1	-1	-1	0
chr3	86084103	C	T	PASS	0/1	intergenic_region	MODIFIER	SOD3-DHX15	SOD3-DHX15	intergenic_region	SOD3_3-DHX15_3		-1	n.86084103C>T		-1	-1	-1	-1	-1	-1	0
chr3	86206528	G	A	PASS	0/1	intron_variant	MODIFIER	DHX15	DHX15	transcript	XM_038533565.1	protein_coding	13	c.2270+183G>A		-1	-1	-1	-1	-1	-1	0
chr3	86375443	T	G	PASS	0/1	intron_variant	MODIFIER	PPARGC1A	PPARGC1A	transcript	XM_038533568.1	protein_coding	1	c.-100+130958T>G		-1	-1	-1	-1	-1	-1	0
chr3	86375443	T	G	PASS	0/1	intron_variant	MODIFIER	PPARGC1A	PPARGC1A	transcript	XM_038533573.1	protein_coding	1	c.-47-51841T>G		-1	-1	-1	-1	-1	-1	0
chr3	86491546	G	A	PASS	0/1	intron_variant	MODIFIER	PPARGC1A	PPARGC1A	transcript	XM_038533566.1	protein_coding	1	c.-100+64198G>A		-1	-1	-1	-1	-1	-1	0
chr3	86491546	G	A	PASS	0/1	intron_variant	MODIFIER	PPARGC1A	PPARGC1A	transcript	XM_038533568.1	protein_coding	1	c.-99-91148G>A		-1	-1	-1	-1	-1	-1	0
chr3	86491546	G	A	PASS	0/1	intron_variant	MODIFIER	PPARGC1A	PPARGC1A	transcript	XM_038533573.1	protein_coding	2	c.18+64198G>A		-1	-1	-1	-1	-1	-1	0
chr3	86568605	G	A	PASS	0/1	intron_variant	MODIFIER	PPARGC1A	PPARGC1A	transcript	XM_038533566.1	protein_coding	1	c.-99-14089G>A		-1	-1	-1	-1	-1	-1	0
chr3	86568605	G	A	PASS	0/1	intron_variant	MODIFIER	PPARGC1A	PPARGC1A	transcript	XM_038533568.1	protein_coding	1	c.-99-14089G>A		-1	-1	-1	-1	-1	-1	0
chr3	86568605	G	A	PASS	0/1	intron_variant	MODIFIER	PPARGC1A	PPARGC1A	transcript	XM_038533573.1	protein_coding	2	c.18+141257G>A		-1	-1	-1	-1	-1	-1	0
chr3	86568605	G	A	PASS	0/1	intron_variant	MODIFIER	PPARGC1A	PPARGC1A	transcript	XM_038533567.1	protein_coding	2	c.-100+3481G>A		-1	-1	-1	-1	-1	-1	0
chr3	86671349	A	G	PASS	0/1	splice_donor_variant&intron_variant	HIGH	LOC102155363	LOC102155363	transcript	XR_005357376.1	pseudogene	4	n.465+2T>C		-1	-1	-1	-1	-1	-1	0
chr3	86671349	A	G	PASS	0/1	splice_donor_variant&intron_variant	HIGH	LOC102155363	LOC102155363	transcript	XR_005357375.1	pseudogene	3	n.403+2T>C		-1	-1	-1	-1	-1	-1	0
chr3	86671349	A	G	PASS	0/1	intron_variant	MODIFIER	PPARGC1A	PPARGC1A	transcript	XM_038533566.1	protein_coding	2	c.69+88488A>G		-1	-1	-1	-1	-1	-1	0
chr3	86671349	A	G	PASS	0/1	intron_variant	MODIFIER	PPARGC1A	PPARGC1A	transcript	XM_038533568.1	protein_coding	2	c.69+88488A>G		-1	-1	-1	-1	-1	-1	0
chr3	86671349	A	G	PASS	0/1	intron_variant	MODIFIER	PPARGC1A	PPARGC1A	transcript	XM_038533573.1	protein_coding	2	c.19-116595A>G		-1	-1	-1	-1	-1	-1	0
chr3	86671349	A	G	PASS	0/1	intron_variant	MODIFIER	PPARGC1A	PPARGC1A	transcript	XM_038533567.1	protein_coding	3	c.69+88488A>G		-1	-1	-1	-1	-1	-1	0
chr3	86671349	A	G	PASS	0/1	intron_variant	MODIFIER	PPARGC1A	PPARGC1A	transcript	XM_038533570.1	protein_coding	2	c.69+88488A>G		-1	-1	-1	-1	-1	-1	0
chr3	86671349	A	G	PASS	0/1	intron_variant	MODIFIER	PPARGC1A	PPARGC1A	transcript	XM_038533569.1	protein_coding	2	c.69+88488A>G		-1	-1	-1	-1	-1	-1	0
chr3	87594436	G	GAAAGAAAGAAAC	PASS	0/1	intergenic_region	MODIFIER	LOC119870884-GBA3	LOC119870884-GBA3	intergenic_region	LOC119870884_3-GBA3_3		-1	n.87594436_87594437insAAAGAAAGAAAC		-1	-1	-1	-1	-1	-1	0
chr3	88259851	A	G	PASS	0/1	intergenic_region	MODIFIER	LOC111095319-LOC119870896	LOC111095319-LOC119870896	intergenic_region	LOC111095319_3-LOC119870896_3		-1	n.88259851A>G		-1	-1	-1	-1	-1	-1	0
chr3	88615988	G	A	PASS	0/1	intron_variant	MODIFIER	KCNIP4	KCNIP4	transcript	XM_038533576.1	protein_coding	1	c.61+248094G>A		-1	-1	-1	-1	-1	-1	0
chr3	88615988	G	A	PASS	0/1	intron_variant	MODIFIER	LOC119871270	LOC119871270	transcript	XR_005357390.1	pseudogene	4	n.1084-16468G>A		-1	-1	-1	-1	-1	-1	0
chr3	88615988	G	A	PASS	0/1	intron_variant	MODIFIER	KCNIP4	KCNIP4	transcript	XM_038533579.1	protein_coding	1	c.61+248094G>A		-1	-1	-1	-1	-1	-1	0
chr3	88615988	G	A	PASS	0/1	intron_variant	MODIFIER	LOC119871270	LOC119871270	transcript	XR_005357396.1	pseudogene	4	n.995-16468G>A		-1	-1	-1	-1	-1	-1	0
chr3	88615988	G	A	PASS	0/1	intron_variant	MODIFIER	LOC119871270	LOC119871270	transcript	XR_005357391.1	pseudogene	4	n.1091-16468G>A		-1	-1	-1	-1	-1	-1	0
chr3	89083008	G	T	PASS	0/1	intron_variant	MODIFIER	KCNIP4	KCNIP4	transcript	XM_038533576.1	protein_coding	1	c.62-269167G>T		-1	-1	-1	-1	-1	-1	0
chr3	89083008	G	T	PASS	0/1	intron_variant	MODIFIER	KCNIP4	KCNIP4	transcript	XM_038533579.1	protein_coding	1	c.62-295667G>T		-1	-1	-1	-1	-1	-1	0
chr3	89083008	G	T	PASS	0/1	intron_variant	MODIFIER	KCNIP4	KCNIP4	transcript	XM_038533578.1	protein_coding	1	c.100+117128G>T		-1	-1	-1	-1	-1	-1	0
chr3	90745567	G	A	PASS	0/1	intergenic_region	MODIFIER	LOC102156343-LOC106558598	LOC102156343-LOC106558598	intergenic_region	LOC102156343_3-LOC106558598_3		-1	n.90745567G>A		-1	-1	-1	-1	-1	-1	0
chr3	91058662	A	AGGGATCCCTGGGTGGCGC	PASS	0/1	intergenic_region	MODIFIER	LOC102156343-LOC106558598	LOC102156343-LOC106558598	intergenic_region	LOC102156343_3-LOC106558598_3		-1	n.91058662_91058663insGGGATCCCTGGGTGGCGC		-1	-1	-1	-1	-1	-1	0
chr3	91242342	G	A	PASS	0/1	intergenic_region	MODIFIER	LOC106558598-LOC100688575_2	LOC106558598-LOC100688575_2	intergenic_region	LOC106558598_3-LOC100688575_2		-1	n.91242342G>A		-1	-1	-1	-1	-1	-1	0
chr3	91283540	G	A	PASS	0/1	intergenic_region	MODIFIER	LOC106558598-LOC100688575_2	LOC106558598-LOC100688575_2	intergenic_region	LOC106558598_3-LOC100688575_2		-1	n.91283540G>A		-1	-1	-1	-1	-1	-1	0
chr3	91283544	G	A	PASS	0/1	intergenic_region	MODIFIER	LOC106558598-LOC100688575_2	LOC106558598-LOC100688575_2	intergenic_region	LOC106558598_3-LOC100688575_2		-1	n.91283544G>A		-1	-1	-1	-1	-1	-1	0
chr3	91453383	T	G	PASS	0/1	intergenic_region	MODIFIER	LOC119870893-LOC119870894	LOC119870893-LOC119870894	intergenic_region	LOC119870893_3-LOC119870894_3		-1	n.91453383T>G		-1	-1	-1	-1	-1	-1	0
chr4	36665	G	T	PASS	0/1	intergenic_region	MODIFIER	CHR_START-LOC119876234	CHR_START-LOC119876234	intergenic_region	CHR_START-LOC119876234		-1	n.36665G>T		-1	-1	-1	-1	-1	-1	0
chr4	116383	A	G	PASS	0/1	downstream_gene_variant	MODIFIER	LOC119876175	LOC119876175	transcript	XM_038533761.1	protein_coding	-1	c.*2589T>C		-1	-1	-1	-1	-1	-1	1967
chr4	116383	A	G	PASS	0/1	intergenic_region	MODIFIER	LOC119876234-LOC119876175	LOC119876234-LOC119876175	intergenic_region	LOC119876234-LOC119876175		-1	n.116383A>G		-1	-1	-1	-1	-1	-1	0
chr4	133090	G	A	PASS	0/1	intron_variant	MODIFIER	LOC119876175	LOC119876175	transcript	XM_038533761.1	protein_coding	4	c.356-9510C>T		-1	-1	-1	-1	-1	-1	0
chr4	168039	A	C	VQSRTrancheSNP99.90to100.00	0/1	intergenic_region	MODIFIER	LOC119876175-LOC111095415	LOC119876175-LOC111095415	intergenic_region	LOC119876175-LOC111095415_3		-1	n.168039A>C		-1	-1	-1	-1	-1	-1	0
chr4	258233	T	G	PASS	0/1	intergenic_region	MODIFIER	LOC119876175-LOC111095415	LOC119876175-LOC111095415	intergenic_region	LOC119876175-LOC111095415_3		-1	n.258233T>G		-1	-1	-1	-1	-1	-1	0
chr4	265859	C	T	PASS	0/1	intergenic_region	MODIFIER	LOC119876175-LOC111095415	LOC119876175-LOC111095415	intergenic_region	LOC119876175-LOC111095415_3		-1	n.265859C>T		-1	-1	-1	-1	-1	-1	0
chr4	272213	C	T	PASS	0/1	intergenic_region	MODIFIER	LOC119876175-LOC111095415	LOC119876175-LOC111095415	intergenic_region	LOC119876175-LOC111095415_3		-1	n.272213C>T		-1	-1	-1	-1	-1	-1	0
chr4	272936	C	A	PASS	0/1	intergenic_region	MODIFIER	LOC119876175-LOC111095415	LOC119876175-LOC111095415	intergenic_region	LOC119876175-LOC111095415_3		-1	n.272936C>A		-1	-1	-1	-1	-1	-1	0
chr4	279633	A	T	PASS	0/1	intergenic_region	MODIFIER	LOC119876175-LOC111095415	LOC119876175-LOC111095415	intergenic_region	LOC119876175-LOC111095415_3		-1	n.279633A>T		-1	-1	-1	-1	-1	-1	0
chr4	326329	A	G	PASS	0/1	intergenic_region	MODIFIER	LOC119876175-LOC111095415	LOC119876175-LOC111095415	intergenic_region	LOC119876175-LOC111095415_3		-1	n.326329A>G		-1	-1	-1	-1	-1	-1	0
chr4	365835	G	C	PASS	0/1	upstream_gene_variant	MODIFIER	LOC111095416	LOC111095416	transcript	XR_005357508.1	pseudogene	-1	n.-1751C>G		-1	-1	-1	-1	-1	-1	1751
chr4	365835	G	C	PASS	0/1	upstream_gene_variant	MODIFIER	LOC111095416	LOC111095416	transcript	XR_005357507.1	pseudogene	-1	n.-1751C>G		-1	-1	-1	-1	-1	-1	1751
chr4	365835	G	C	PASS	0/1	intergenic_region	MODIFIER	LOC111095678-LOC100685371	LOC111095678-LOC100685371	intergenic_region	LOC111095678_3-LOC100685371_3		-1	n.365835G>C		-1	-1	-1	-1	-1	-1	0
chr4	445191	C	T	PASS	0/1	intron_variant	MODIFIER	LOC488947	LOC488947	transcript	XM_038533778.1	protein_coding	1	c.5+1418C>T		-1	-1	-1	-1	-1	-1	0
chr4	496293	C	A	PASS	0/1	upstream_gene_variant	MODIFIER	ZNF248	ZNF248	transcript	XM_038533771.1	protein_coding	-1	c.-1333G>T		-1	-1	-1	-1	-1	-1	1039
chr4	496293	C	A	PASS	0/1	upstream_gene_variant	MODIFIER	ZNF248	ZNF248	transcript	XM_038533772.1	protein_coding	-1	c.-2291G>T		-1	-1	-1	-1	-1	-1	1516
chr4	496293	C	A	PASS	0/1	upstream_gene_variant	MODIFIER	ZNF248	ZNF248	transcript	XM_038533774.1	protein_coding	-1	c.-2087G>T		-1	-1	-1	-1	-1	-1	1516
chr4	496293	C	A	PASS	0/1	upstream_gene_variant	MODIFIER	ZNF248	ZNF248	transcript	XM_038533773.1	protein_coding	-1	c.-1184G>T		-1	-1	-1	-1	-1	-1	956
chr4	496293	C	A	PASS	0/1	upstream_gene_variant	MODIFIER	ZNF248	ZNF248	transcript	XM_038533775.1	protein_coding	-1	c.-1082G>T		-1	-1	-1	-1	-1	-1	948
chr4	496293	C	A	PASS	0/1	intron_variant	MODIFIER	LOC119876184	LOC119876184	transcript	XM_038533783.1	protein_coding	1	c.-49+378C>A		-1	-1	-1	-1	-1	-1	0
chr4	496293	C	A	PASS	0/1	intron_variant	MODIFIER	LOC119876184	LOC119876184	transcript	XM_038533784.1	protein_coding	1	c.-49+378C>A		-1	-1	-1	-1	-1	-1	0
chr4	496293	C	A	PASS	0/1	intron_variant	MODIFIER	LOC119876184	LOC119876184	transcript	XR_005357692.1	pseudogene	1	n.679+378C>A		-1	-1	-1	-1	-1	-1	0
chr4	515637	CTGAGCAAAA	C	PASS	0/1	intron_variant	MODIFIER	LOC119876184	LOC119876184	transcript	XM_038533783.1	protein_coding	2	c.15+5315_15+5323delTGAGCAAAA		-1	-1	-1	-1	-1	-1	0
chr4	515637	CTGAGCAAAA	C	PASS	0/1	intron_variant	MODIFIER	LOC119876184	LOC119876184	transcript	XM_038533784.1	protein_coding	2	c.15+5315_15+5323delTGAGCAAAA		-1	-1	-1	-1	-1	-1	0
chr4	515637	CTGAGCAAAA	C	PASS	0/1	intron_variant	MODIFIER	LOC119876184	LOC119876184	transcript	XR_005357692.1	pseudogene	2	n.742+5315_742+5323delTGAGCAAAA		-1	-1	-1	-1	-1	-1	0
chr4	590576	G	A	PASS	0/1	intragenic_variant	MODIFIER	LOC606894	LOC606894	gene_variant	LOC606894_3		-1	n.590576G>A		-1	-1	-1	-1	-1	-1	0
chr4	601888	G	C	PASS	0/1	intragenic_variant	MODIFIER	LOC606894	LOC606894	gene_variant	LOC606894_3		-1	n.601888G>C		-1	-1	-1	-1	-1	-1	0
chr4	657523	T	C	PASS	0/1	intron_variant	MODIFIER	LOC479185	LOC479185	transcript	XM_038533789.1	protein_coding	2	c.16-9935A>G		-1	-1	-1	-1	-1	-1	0
chr4	657523	T	C	PASS	0/1	intron_variant	MODIFIER	LOC479185	LOC479185	transcript	XM_038533790.1	protein_coding	1	c.-93-9935A>G		-1	-1	-1	-1	-1	-1	0
chr4	657523	T	C	PASS	0/1	intron_variant	MODIFIER	LOC479185	LOC479185	transcript	XM_038533792.1	protein_coding	2	c.16-9935A>G		-1	-1	-1	-1	-1	-1	0
chr4	657523	T	C	PASS	0/1	intron_variant	MODIFIER	LOC479185	LOC479185	transcript	XM_038533791.1	protein_coding	1	c.-93-9935A>G		-1	-1	-1	-1	-1	-1	0
chr4	681317	C	G	PASS	0/1	intron_variant	MODIFIER	LOC606925	LOC606925	transcript	XM_038533785.1	protein_coding	1	c.-20-3077C>G		-1	-1	-1	-1	-1	-1	0
chr4	681317	C	G	PASS	0/1	intron_variant	MODIFIER	LOC606925	LOC606925	transcript	XM_038533786.1	protein_coding	1	c.-11-3110C>G		-1	-1	-1	-1	-1	-1	0
chr4	681317	C	G	PASS	0/1	intron_variant	MODIFIER	LOC606925	LOC606925	transcript	XM_038533787.1	protein_coding	1	c.-94+5164C>G		-1	-1	-1	-1	-1	-1	0
chr4	744016	A	G	PASS	0/1	intron_variant	MODIFIER	LOC119871425	LOC119871425	transcript	XM_038533788.1	protein_coding	5	c.286+503A>G		-1	-1	-1	-1	-1	-1	0
chr4	757018	G	A	PASS	0/1	intron_variant	MODIFIER	LOC119871425	LOC119871425	transcript	XM_038533788.1	protein_coding	5	c.286+13505G>A		-1	-1	-1	-1	-1	-1	0
chr4	811906	A	T	PASS	0/1	intron_variant	MODIFIER	LOC488951	LOC488951	transcript	XM_038533808.1	protein_coding	4	c.239-2855A>T		-1	-1	-1	-1	-1	-1	0
chr4	811906	A	T	PASS	0/1	intron_variant	MODIFIER	LOC488951	LOC488951	transcript	XM_038533811.1	protein_coding	4	c.239-2855A>T		-1	-1	-1	-1	-1	-1	0
chr4	811906	A	T	PASS	0/1	intron_variant	MODIFIER	LOC488951	LOC488951	transcript	XM_038533810.1	protein_coding	4	c.239-2855A>T		-1	-1	-1	-1	-1	-1	0
chr4	811906	A	T	PASS	0/1	intron_variant	MODIFIER	LOC488951	LOC488951	transcript	XM_038533809.1	protein_coding	4	c.239-2855A>T		-1	-1	-1	-1	-1	-1	0
chr4	815869	C	T	PASS	0/1	synonymous_variant	LOW	LOC488951	LOC488951	transcript	XM_038533808.1	protein_coding	5	c.1347C>T	p.Phe449Phe	1410	3777	1347	1689	449	562	0
chr4	815869	C	T	PASS	0/1	synonymous_variant	LOW	LOC488951	LOC488951	transcript	XM_038533811.1	protein_coding	5	c.1347C>T	p.Phe449Phe	1488	3855	1347	1689	449	562	0
chr4	815869	C	T	PASS	0/1	synonymous_variant	LOW	LOC488951	LOC488951	transcript	XM_038533810.1	protein_coding	5	c.1347C>T	p.Phe449Phe	1376	3743	1347	1689	449	562	0
chr4	815869	C	T	PASS	0/1	synonymous_variant	LOW	LOC488951	LOC488951	transcript	XM_038533809.1	protein_coding	5	c.1347C>T	p.Phe449Phe	1410	3777	1347	1689	449	562	0
chr4	862575	T	G	PASS	0/1	intron_variant	MODIFIER	LOC102157143	LOC102157143	transcript	XR_005357696.1	pseudogene	1	n.361+5321T>G		-1	-1	-1	-1	-1	-1	0
chr4	862575	T	G	PASS	0/1	intron_variant	MODIFIER	LOC102157143	LOC102157143	transcript	XR_005357695.1	pseudogene	1	n.361+5321T>G		-1	-1	-1	-1	-1	-1	0
chr4	862575	T	G	PASS	0/1	intron_variant	MODIFIER	LOC102157143	LOC102157143	transcript	XR_005357697.1	pseudogene	1	n.361+5321T>G		-1	-1	-1	-1	-1	-1	0
chr4	862575	T	G	PASS	0/1	intron_variant	MODIFIER	LOC102157143	LOC102157143	transcript	XR_005357698.1	pseudogene	1	n.361+5321T>G		-1	-1	-1	-1	-1	-1	0
chr4	862575	T	G	PASS	0/1	intron_variant	MODIFIER	LOC102157143	LOC102157143	transcript	XR_005357699.1	pseudogene	1	n.361+5321T>G		-1	-1	-1	-1	-1	-1	0
chr4	862580	AC	A	PASS	0/1	intron_variant	MODIFIER	LOC102157143	LOC102157143	transcript	XR_005357696.1	pseudogene	1	n.361+5327delC		-1	-1	-1	-1	-1	-1	0
chr4	862580	AC	A	PASS	0/1	intron_variant	MODIFIER	LOC102157143	LOC102157143	transcript	XR_005357695.1	pseudogene	1	n.361+5327delC		-1	-1	-1	-1	-1	-1	0
chr4	862580	AC	A	PASS	0/1	intron_variant	MODIFIER	LOC102157143	LOC102157143	transcript	XR_005357697.1	pseudogene	1	n.361+5327delC		-1	-1	-1	-1	-1	-1	0
chr4	862580	AC	A	PASS	0/1	intron_variant	MODIFIER	LOC102157143	LOC102157143	transcript	XR_005357698.1	pseudogene	1	n.361+5327delC		-1	-1	-1	-1	-1	-1	0
chr4	862580	AC	A	PASS	0/1	intron_variant	MODIFIER	LOC102157143	LOC102157143	transcript	XR_005357699.1	pseudogene	1	n.361+5327delC		-1	-1	-1	-1	-1	-1	0
chr4	934596	G	A	PASS	0/1	intron_variant	MODIFIER	CHRM3	CHRM3	transcript	XM_038533805.1	protein_coding	2	c.-48-1822C>T		-1	-1	-1	-1	-1	-1	0
chr4	934596	G	A	PASS	0/1	intron_variant	MODIFIER	CHRM3	CHRM3	transcript	XM_038533795.1	protein_coding	4	c.-48-1822C>T		-1	-1	-1	-1	-1	-1	0
chr4	934596	G	A	PASS	0/1	intron_variant	MODIFIER	CHRM3	CHRM3	transcript	XM_038533796.1	protein_coding	4	c.-19-47734C>T		-1	-1	-1	-1	-1	-1	0
chr4	934596	G	A	PASS	0/1	intron_variant	MODIFIER	CHRM3	CHRM3	transcript	XM_038533797.1	protein_coding	6	c.-48-1822C>T		-1	-1	-1	-1	-1	-1	0
chr4	934596	G	A	PASS	0/1	intron_variant	MODIFIER	CHRM3	CHRM3	transcript	XM_038533798.1	protein_coding	5	c.-19-47734C>T		-1	-1	-1	-1	-1	-1	0
chr4	934596	G	A	PASS	0/1	intron_variant	MODIFIER	CHRM3	CHRM3	transcript	XM_038533799.1	protein_coding	6	c.-48-1822C>T		-1	-1	-1	-1	-1	-1	0
chr4	934596	G	A	PASS	0/1	intron_variant	MODIFIER	CHRM3	CHRM3	transcript	XM_038533800.1	protein_coding	4	c.-19-47734C>T		-1	-1	-1	-1	-1	-1	0
chr4	934596	G	A	PASS	0/1	intron_variant	MODIFIER	CHRM3	CHRM3	transcript	XM_038533801.1	protein_coding	5	c.-48-1822C>T		-1	-1	-1	-1	-1	-1	0
chr4	934596	G	A	PASS	0/1	intron_variant	MODIFIER	CHRM3	CHRM3	transcript	XM_038533802.1	protein_coding	5	c.-19-47734C>T		-1	-1	-1	-1	-1	-1	0
chr4	934596	G	A	PASS	0/1	intron_variant	MODIFIER	CHRM3	CHRM3	transcript	XM_038533803.1	protein_coding	5	c.-48-1822C>T		-1	-1	-1	-1	-1	-1	0
chr4	934596	G	A	PASS	0/1	intron_variant	MODIFIER	CHRM3	CHRM3	transcript	XM_038533804.1	protein_coding	4	c.-48-1822C>T		-1	-1	-1	-1	-1	-1	0
chr4	1103913	T	TATATAAATATATAA	PASS	0/1	intron_variant	MODIFIER	CHRM3	CHRM3	transcript	XM_038533797.1	protein_coding	5	c.-217+15005_-217+15006insTTATATATTTATAT		-1	-1	-1	-1	-1	-1	0
chr4	1103913	T	TATATAAATATATAA	PASS	0/1	intron_variant	MODIFIER	CHRM3	CHRM3	transcript	XM_038533798.1	protein_coding	5	c.-20+15005_-20+15006insTTATATATTTATAT		-1	-1	-1	-1	-1	-1	0
chr4	1103913	T	TATATAAATATATAA	PASS	0/1	intron_variant	MODIFIER	CHRM3	CHRM3	transcript	XM_038533799.1	protein_coding	5	c.-217+15112_-217+15113insTTATATATTTATAT		-1	-1	-1	-1	-1	-1	0
chr4	1103913	T	TATATAAATATATAA	PASS	0/1	intron_variant	MODIFIER	CHRM3	CHRM3	transcript	XM_038533800.1	protein_coding	4	c.-20+17266_-20+17267insTTATATATTTATAT		-1	-1	-1	-1	-1	-1	0
chr4	1103913	T	TATATAAATATATAA	PASS	0/1	intron_variant	MODIFIER	CHRM3	CHRM3	transcript	XM_038533801.1	protein_coding	5	c.-49+15112_-49+15113insTTATATATTTATAT		-1	-1	-1	-1	-1	-1	0
chr4	1103913	T	TATATAAATATATAA	PASS	0/1	intron_variant	MODIFIER	CHRM3	CHRM3	transcript	XM_038533802.1	protein_coding	5	c.-20+15112_-20+15113insTTATATATTTATAT		-1	-1	-1	-1	-1	-1	0
chr4	1103913	T	TATATAAATATATAA	PASS	0/1	intron_variant	MODIFIER	CHRM3	CHRM3	transcript	XM_038533803.1	protein_coding	4	c.-217+17266_-217+17267insTTATATATTTATAT		-1	-1	-1	-1	-1	-1	0
chr4	1103913	T	TATATAAATATATAA	PASS	0/1	intron_variant	MODIFIER	CHRM3	CHRM3	transcript	XM_038533804.1	protein_coding	4	c.-49+17266_-49+17267insTTATATATTTATAT		-1	-1	-1	-1	-1	-1	0
chr4	1252547	C	A	PASS	0/1	intron_variant	MODIFIER	LOC100686496	LOC100686496	transcript	XM_038533763.1	protein_coding	3	c.408-2968C>A		-1	-1	-1	-1	-1	-1	0
chr4	1252547	C	A	PASS	0/1	intron_variant	MODIFIER	CHRM3	CHRM3	transcript	XM_038533797.1	protein_coding	1	c.-702-15612G>T		-1	-1	-1	-1	-1	-1	0
chr4	1252547	C	A	PASS	0/1	intron_variant	MODIFIER	CHRM3	CHRM3	transcript	XM_038533798.1	protein_coding	1	c.-505-15612G>T		-1	-1	-1	-1	-1	-1	0
chr4	1252547	C	A	PASS	0/1	intron_variant	MODIFIER	CHRM3	CHRM3	transcript	XM_038533799.1	protein_coding	1	c.-595-15612G>T		-1	-1	-1	-1	-1	-1	0
chr4	1252547	C	A	PASS	0/1	intron_variant	MODIFIER	CHRM3	CHRM3	transcript	XM_038533800.1	protein_coding	1	c.-295-15612G>T		-1	-1	-1	-1	-1	-1	0
chr4	1252547	C	A	PASS	0/1	intron_variant	MODIFIER	CHRM3	CHRM3	transcript	XM_038533801.1	protein_coding	1	c.-427-15612G>T		-1	-1	-1	-1	-1	-1	0
chr4	1252547	C	A	PASS	0/1	intron_variant	MODIFIER	CHRM3	CHRM3	transcript	XM_038533802.1	protein_coding	1	c.-398-15612G>T		-1	-1	-1	-1	-1	-1	0
chr4	1252547	C	A	PASS	0/1	intron_variant	MODIFIER	CHRM3	CHRM3	transcript	XM_038533803.1	protein_coding	1	c.-492-15612G>T		-1	-1	-1	-1	-1	-1	0
chr4	1252547	C	A	PASS	0/1	intron_variant	MODIFIER	CHRM3	CHRM3	transcript	XM_038533804.1	protein_coding	1	c.-324-15612G>T		-1	-1	-1	-1	-1	-1	0
chr4	1260161	TTG	T	PASS	0/1	downstream_gene_variant	MODIFIER	LOC100686496	LOC100686496	transcript	XM_038533763.1	protein_coding	-1	c.*3591_*3592delTG		-1	-1	-1	-1	-1	-1	3591
chr4	1260161	TTG	T	PASS	0/1	intron_variant	MODIFIER	CHRM3	CHRM3	transcript	XM_038533797.1	protein_coding	1	c.-702-23228_-702-23227delCA		-1	-1	-1	-1	-1	-1	0
chr4	1260161	TTG	T	PASS	0/1	intron_variant	MODIFIER	CHRM3	CHRM3	transcript	XM_038533798.1	protein_coding	1	c.-505-23228_-505-23227delCA		-1	-1	-1	-1	-1	-1	0
chr4	1260161	TTG	T	PASS	0/1	intron_variant	MODIFIER	CHRM3	CHRM3	transcript	XM_038533799.1	protein_coding	1	c.-595-23228_-595-23227delCA		-1	-1	-1	-1	-1	-1	0
chr4	1260161	TTG	T	PASS	0/1	intron_variant	MODIFIER	CHRM3	CHRM3	transcript	XM_038533800.1	protein_coding	1	c.-295-23228_-295-23227delCA		-1	-1	-1	-1	-1	-1	0
chr4	1260161	TTG	T	PASS	0/1	intron_variant	MODIFIER	CHRM3	CHRM3	transcript	XM_038533801.1	protein_coding	1	c.-427-23228_-427-23227delCA		-1	-1	-1	-1	-1	-1	0
chr4	1260161	TTG	T	PASS	0/1	intron_variant	MODIFIER	CHRM3	CHRM3	transcript	XM_038533802.1	protein_coding	1	c.-398-23228_-398-23227delCA		-1	-1	-1	-1	-1	-1	0
chr4	1260161	TTG	T	PASS	0/1	intron_variant	MODIFIER	CHRM3	CHRM3	transcript	XM_038533803.1	protein_coding	1	c.-492-23228_-492-23227delCA		-1	-1	-1	-1	-1	-1	0
chr4	1260161	TTG	T	PASS	0/1	intron_variant	MODIFIER	CHRM3	CHRM3	transcript	XM_038533804.1	protein_coding	1	c.-324-23228_-324-23227delCA		-1	-1	-1	-1	-1	-1	0
chr4	1268676	A	T	PASS	0/1	intron_variant	MODIFIER	CHRM3	CHRM3	transcript	XM_038533797.1	protein_coding	1	c.-702-31741T>A		-1	-1	-1	-1	-1	-1	0
chr4	1268676	A	T	PASS	0/1	intron_variant	MODIFIER	CHRM3	CHRM3	transcript	XM_038533798.1	protein_coding	1	c.-505-31741T>A		-1	-1	-1	-1	-1	-1	0
chr4	1268676	A	T	PASS	0/1	intron_variant	MODIFIER	CHRM3	CHRM3	transcript	XM_038533799.1	protein_coding	1	c.-595-31741T>A		-1	-1	-1	-1	-1	-1	0
chr4	1268676	A	T	PASS	0/1	intron_variant	MODIFIER	CHRM3	CHRM3	transcript	XM_038533800.1	protein_coding	1	c.-295-31741T>A		-1	-1	-1	-1	-1	-1	0
chr4	1268676	A	T	PASS	0/1	intron_variant	MODIFIER	CHRM3	CHRM3	transcript	XM_038533801.1	protein_coding	1	c.-427-31741T>A		-1	-1	-1	-1	-1	-1	0
chr4	1268676	A	T	PASS	0/1	intron_variant	MODIFIER	CHRM3	CHRM3	transcript	XM_038533802.1	protein_coding	1	c.-398-31741T>A		-1	-1	-1	-1	-1	-1	0
chr4	1268676	A	T	PASS	0/1	intron_variant	MODIFIER	CHRM3	CHRM3	transcript	XM_038533803.1	protein_coding	1	c.-492-31741T>A		-1	-1	-1	-1	-1	-1	0
chr4	1268676	A	T	PASS	0/1	intron_variant	MODIFIER	CHRM3	CHRM3	transcript	XM_038533804.1	protein_coding	1	c.-324-31741T>A		-1	-1	-1	-1	-1	-1	0
chr4	1295502	C	T	PASS	0/1	intron_variant	MODIFIER	CHRM3	CHRM3	transcript	XM_038533797.1	protein_coding	1	c.-702-58567G>A		-1	-1	-1	-1	-1	-1	0
chr4	1295502	C	T	PASS	0/1	intron_variant	MODIFIER	CHRM3	CHRM3	transcript	XM_038533798.1	protein_coding	1	c.-505-58567G>A		-1	-1	-1	-1	-1	-1	0
chr4	1295502	C	T	PASS	0/1	intron_variant	MODIFIER	CHRM3	CHRM3	transcript	XM_038533799.1	protein_coding	1	c.-595-58567G>A		-1	-1	-1	-1	-1	-1	0
chr4	1295502	C	T	PASS	0/1	intron_variant	MODIFIER	CHRM3	CHRM3	transcript	XM_038533800.1	protein_coding	1	c.-295-58567G>A		-1	-1	-1	-1	-1	-1	0
chr4	1295502	C	T	PASS	0/1	intron_variant	MODIFIER	CHRM3	CHRM3	transcript	XM_038533801.1	protein_coding	1	c.-427-58567G>A		-1	-1	-1	-1	-1	-1	0
chr4	1295502	C	T	PASS	0/1	intron_variant	MODIFIER	CHRM3	CHRM3	transcript	XM_038533802.1	protein_coding	1	c.-398-58567G>A		-1	-1	-1	-1	-1	-1	0
chr4	1295502	C	T	PASS	0/1	intron_variant	MODIFIER	CHRM3	CHRM3	transcript	XM_038533803.1	protein_coding	1	c.-492-58567G>A		-1	-1	-1	-1	-1	-1	0
chr4	1295502	C	T	PASS	0/1	intron_variant	MODIFIER	CHRM3	CHRM3	transcript	XM_038533804.1	protein_coding	1	c.-324-58567G>A		-1	-1	-1	-1	-1	-1	0
chr4	1390819	A	G	PASS	0/1	intergenic_region	MODIFIER	CHRM3-LOC100855447	CHRM3-LOC100855447	intergenic_region	CHRM3_3-LOC100855447_3		-1	n.1390819A>G		-1	-1	-1	-1	-1	-1	0
chr4	1425806	A	G	PASS	0/1	intergenic_region	MODIFIER	CHRM3-LOC100855447	CHRM3-LOC100855447	intergenic_region	CHRM3_3-LOC100855447_3		-1	n.1425806A>G		-1	-1	-1	-1	-1	-1	0
chr4	1448563	G	A	PASS	0/1	intergenic_region	MODIFIER	LOC100855447-LOC111095680	LOC100855447-LOC111095680	intergenic_region	LOC100855447_3-LOC111095680_3		-1	n.1448563G>A		-1	-1	-1	-1	-1	-1	0
chr4	1475093	T	G	PASS	0/1	intergenic_region	MODIFIER	LOC100855447-LOC111095680	LOC100855447-LOC111095680	intergenic_region	LOC100855447_3-LOC111095680_3		-1	n.1475093T>G		-1	-1	-1	-1	-1	-1	0
chr4	1518230	C	G	PASS	0/1	intergenic_region	MODIFIER	LOC100855447-LOC111095680	LOC100855447-LOC111095680	intergenic_region	LOC100855447_3-LOC111095680_3		-1	n.1518230C>G		-1	-1	-1	-1	-1	-1	0
chr4	1541885	G	C	PASS	0/1	intergenic_region	MODIFIER	LOC100855447-LOC111095680	LOC100855447-LOC111095680	intergenic_region	LOC100855447_3-LOC111095680_3		-1	n.1541885G>C		-1	-1	-1	-1	-1	-1	0
chr4	1549010	G	A	PASS	0/1	intergenic_region	MODIFIER	LOC100855447-LOC111095680	LOC100855447-LOC111095680	intergenic_region	LOC100855447_3-LOC111095680_3		-1	n.1549010G>A		-1	-1	-1	-1	-1	-1	0
chr4	1580864	T	C	PASS	0/1	intergenic_region	MODIFIER	LOC100855447-LOC111095680	LOC100855447-LOC111095680	intergenic_region	LOC100855447_3-LOC111095680_3		-1	n.1580864T>C		-1	-1	-1	-1	-1	-1	0
chr4	1604199	C	T	PASS	0/1	intergenic_region	MODIFIER	LOC100855447-LOC111095680	LOC100855447-LOC111095680	intergenic_region	LOC100855447_3-LOC111095680_3		-1	n.1604199C>T		-1	-1	-1	-1	-1	-1	0
chr4	1604216	T	G	PASS	0/1	intergenic_region	MODIFIER	LOC100855447-LOC111095680	LOC100855447-LOC111095680	intergenic_region	LOC100855447_3-LOC111095680_3		-1	n.1604216T>G		-1	-1	-1	-1	-1	-1	0
chr4	1604823	T	C	PASS	0/1	intergenic_region	MODIFIER	LOC100855447-LOC111095680	LOC100855447-LOC111095680	intergenic_region	LOC100855447_3-LOC111095680_3		-1	n.1604823T>C		-1	-1	-1	-1	-1	-1	0
chr4	1653424	C	G	PASS	0/1	intragenic_variant	MODIFIER	LOC119871419	LOC119871419	gene_variant	LOC119871419_3		-1	n.1653424C>G		-1	-1	-1	-1	-1	-1	0
chr4	1672633	C	T	PASS	0/1	intergenic_region	MODIFIER	LOC119871419-LOC119871603	LOC119871419-LOC119871603	intergenic_region	LOC119871419_3-LOC119871603_3		-1	n.1672633C>T		-1	-1	-1	-1	-1	-1	0
chr4	1705205	C	T	PASS	0/1	intergenic_region	MODIFIER	LOC119871603-LOC111095688	LOC119871603-LOC111095688	intergenic_region	LOC119871603_3-LOC111095688_3		-1	n.1705205C>T		-1	-1	-1	-1	-1	-1	0
chr4	1733043	C	CG	PASS	0/1	intron_variant	MODIFIER	LOC119871429	LOC119871429	transcript	XR_005357704.1	pseudogene	1	n.102+5344_102+5345insG		-1	-1	-1	-1	-1	-1	0
chr4	1778111	A	G	PASS	0/1	intron_variant	MODIFIER	LOC111095422	LOC111095422	transcript	XR_005357703.1	pseudogene	2	n.376+10105T>C		-1	-1	-1	-1	-1	-1	0
chr4	1790200	A	G	PASS	0/1	intron_variant	MODIFIER	LOC111095422	LOC111095422	transcript	XR_005357703.1	pseudogene	1	n.242-1850T>C		-1	-1	-1	-1	-1	-1	0
chr4	1823420	A	G	PASS	0/1	downstream_gene_variant	MODIFIER	LOC111095421	LOC111095421	transcript	XM_038533764.1	protein_coding	-1	c.*5084A>G		-1	-1	-1	-1	-1	-1	4535
chr4	1823420	A	G	PASS	0/1	intergenic_region	MODIFIER	LOC111095421-LOC119871430	LOC111095421-LOC119871430	intergenic_region	LOC111095421_3-LOC119871430_3		-1	n.1823420A>G		-1	-1	-1	-1	-1	-1	0
chr4	1876102	C	T	PASS	0/1	intron_variant	MODIFIER	LOC119871430	LOC119871430	transcript	XR_005357706.1	pseudogene	2	n.369-29329C>T		-1	-1	-1	-1	-1	-1	0
chr4	1891616	G	A	PASS	0/1	intron_variant	MODIFIER	LOC119871430	LOC119871430	transcript	XR_005357706.1	pseudogene	2	n.369-13815G>A		-1	-1	-1	-1	-1	-1	0
chr4	2007151	G	A	PASS	0/1	intragenic_variant	MODIFIER	LOC100686897	LOC100686897	gene_variant	LOC100686897_3		-1	n.2007151G>A		-1	-1	-1	-1	-1	-1	0
chr4	2042800	G	A	PASS	0/1	intergenic_region	MODIFIER	LOC100686897-LOC102151819	LOC100686897-LOC102151819	intergenic_region	LOC100686897_3-LOC102151819_3		-1	n.2042800G>A		-1	-1	-1	-1	-1	-1	0
chr4	2079050	T	A	PASS	0/1	intron_variant	MODIFIER	LOC102151819	LOC102151819	transcript	XR_005357715.1	pseudogene	7	n.1825-16199A>T		-1	-1	-1	-1	-1	-1	0
chr4	2079050	T	A	PASS	0/1	intron_variant	MODIFIER	LOC102151819	LOC102151819	transcript	XR_005357721.1	pseudogene	6	n.1695-16199A>T		-1	-1	-1	-1	-1	-1	0
chr4	2094488	G	T	PASS	0/1	intron_variant	MODIFIER	LOC102151819	LOC102151819	transcript	XR_005357715.1	pseudogene	7	n.1825-31637C>A		-1	-1	-1	-1	-1	-1	0
chr4	2094488	G	T	PASS	0/1	intron_variant	MODIFIER	LOC102151819	LOC102151819	transcript	XR_005357721.1	pseudogene	6	n.1695-31637C>A		-1	-1	-1	-1	-1	-1	0
chr4	2176834	C	T	PASS	0/1	intron_variant	MODIFIER	LOC102151819	LOC102151819	transcript	XR_005357711.1	pseudogene	4	n.504+18G>A		-1	-1	-1	-1	-1	-1	0
chr4	2176834	C	T	PASS	0/1	intron_variant	MODIFIER	LOC102151819	LOC102151819	transcript	XR_005357715.1	pseudogene	3	n.376+18G>A		-1	-1	-1	-1	-1	-1	0
chr4	2176834	C	T	PASS	0/1	intron_variant	MODIFIER	LOC102151819	LOC102151819	transcript	XR_005357721.1	pseudogene	3	n.376+18G>A		-1	-1	-1	-1	-1	-1	0
chr4	2176834	C	T	PASS	0/1	intron_variant	MODIFIER	LOC102151819	LOC102151819	transcript	XR_005357712.1	pseudogene	3	n.376+18G>A		-1	-1	-1	-1	-1	-1	0
chr4	2176834	C	T	PASS	0/1	intron_variant	MODIFIER	LOC102151819	LOC102151819	transcript	XR_005357713.1	pseudogene	3	n.376+18G>A		-1	-1	-1	-1	-1	-1	0
chr4	2176834	C	T	PASS	0/1	intron_variant	MODIFIER	LOC102151819	LOC102151819	transcript	XR_005357714.1	pseudogene	3	n.376+18G>A		-1	-1	-1	-1	-1	-1	0
chr4	2176834	C	T	PASS	0/1	intron_variant	MODIFIER	LOC102151819	LOC102151819	transcript	XR_005357710.1	pseudogene	3	n.376+18G>A		-1	-1	-1	-1	-1	-1	0
chr4	2176834	C	T	PASS	0/1	intron_variant	MODIFIER	LOC102151819	LOC102151819	transcript	XR_005357717.1	pseudogene	3	n.376+18G>A		-1	-1	-1	-1	-1	-1	0
chr4	2176834	C	T	PASS	0/1	intron_variant	MODIFIER	LOC102151819	LOC102151819	transcript	XR_005357718.1	pseudogene	3	n.376+18G>A		-1	-1	-1	-1	-1	-1	0
chr4	2176834	C	T	PASS	0/1	intron_variant	MODIFIER	LOC102151819	LOC102151819	transcript	XR_005357719.1	pseudogene	3	n.376+18G>A		-1	-1	-1	-1	-1	-1	0
chr4	2176834	C	T	PASS	0/1	intron_variant	MODIFIER	LOC102151819	LOC102151819	transcript	XR_005357722.1	pseudogene	3	n.376+18G>A		-1	-1	-1	-1	-1	-1	0
chr4	2176834	C	T	PASS	0/1	intron_variant	MODIFIER	LOC102151819	LOC102151819	transcript	XR_005357720.1	pseudogene	3	n.376+18G>A		-1	-1	-1	-1	-1	-1	0
chr4	2176834	C	T	PASS	0/1	intron_variant	MODIFIER	LOC102151819	LOC102151819	transcript	XR_005357709.1	pseudogene	3	n.376+18G>A		-1	-1	-1	-1	-1	-1	0
chr4	2176834	C	T	PASS	0/1	intron_variant	MODIFIER	LOC102151819	LOC102151819	transcript	XR_005357716.1	pseudogene	3	n.376+18G>A		-1	-1	-1	-1	-1	-1	0
chr4	2176834	C	T	PASS	0/1	intron_variant	MODIFIER	LOC102151819	LOC102151819	transcript	XR_005357708.1	pseudogene	3	n.376+18G>A		-1	-1	-1	-1	-1	-1	0
chr4	2208547	G	A	PASS	0/1	downstream_gene_variant	MODIFIER	LOC111095424	LOC111095424	transcript	XR_005357513.1	pseudogene	-1	n.*1546C>T		-1	-1	-1	-1	-1	-1	1546
chr4	2208547	G	A	PASS	0/1	intergenic_region	MODIFIER	LOC102151819-LOC111095424	LOC102151819-LOC111095424	intergenic_region	LOC102151819_3-LOC111095424_3		-1	n.2208547G>A		-1	-1	-1	-1	-1	-1	0
chr4	2231886	A	G	PASS	0/1	intergenic_region	MODIFIER	LOC111095424-LOC100686977	LOC111095424-LOC100686977	intergenic_region	LOC111095424_3-LOC100686977_3		-1	n.2231886A>G		-1	-1	-1	-1	-1	-1	0
chr4	2235096	G	A	PASS	0/1	intergenic_region	MODIFIER	LOC111095424-LOC100686977	LOC111095424-LOC100686977	intergenic_region	LOC111095424_3-LOC100686977_3		-1	n.2235096G>A		-1	-1	-1	-1	-1	-1	0
chr4	2295018	GGGGTGGCA	G	PASS	0/1	downstream_gene_variant	MODIFIER	LOC102151881	LOC102151881	transcript	XR_005357723.1	pseudogene	-1	n.*3729_*3736delGGGTGGCA		-1	-1	-1	-1	-1	-1	3729
chr4	2295018	GGGGTGGCA	G	PASS	0/1	intergenic_region	MODIFIER	LOC102151881-LOC119876185	LOC102151881-LOC119876185	intergenic_region	LOC102151881_3-LOC119876185		-1	n.2295019_2295026delGGGTGGCA		-1	-1	-1	-1	-1	-1	0
chr4	2395012	A	G	PASS	0/1	intergenic_region	MODIFIER	LOC111095689-LOC106558653	LOC111095689-LOC106558653	intergenic_region	LOC111095689_3-LOC106558653_3		-1	n.2395012A>G		-1	-1	-1	-1	-1	-1	0
chr4	2443012	CAGTA	C	PASS	0/1	intergenic_region	MODIFIER	LOC111095689-LOC106558653	LOC111095689-LOC106558653	intergenic_region	LOC111095689_3-LOC106558653_3		-1	n.2443013_2443016delAGTA		-1	-1	-1	-1	-1	-1	0
chr4	2463683	G	A	PASS	0/1	intergenic_region	MODIFIER	LOC106558653-LOC111095690	LOC106558653-LOC111095690	intergenic_region	LOC106558653_3-LOC111095690_3		-1	n.2463683G>A		-1	-1	-1	-1	-1	-1	0
chr4	2489249	T	A	PASS	0/1	intergenic_region	MODIFIER	LOC106558653-LOC111095690	LOC106558653-LOC111095690	intergenic_region	LOC106558653_3-LOC111095690_3		-1	n.2489249T>A		-1	-1	-1	-1	-1	-1	0
chr4	2506676	T	A	PASS	0/1	intron_variant	MODIFIER	LOC111095690	LOC111095690	transcript	XR_005357516.1	pseudogene	5	n.685+559A>T		-1	-1	-1	-1	-1	-1	0
chr4	2506696	T	A	PASS	0/1	intron_variant	MODIFIER	LOC111095690	LOC111095690	transcript	XR_005357516.1	pseudogene	5	n.685+539A>T		-1	-1	-1	-1	-1	-1	0
chr4	2506993	C	T	PASS	0/1	downstream_gene_variant	MODIFIER	LOC111095690	LOC111095690	transcript	XR_005357517.1	pseudogene	-1	n.*4870G>A		-1	-1	-1	-1	-1	-1	4870
chr4	2506993	C	T	PASS	0/1	intron_variant	MODIFIER	LOC111095690	LOC111095690	transcript	XR_005357516.1	pseudogene	5	n.685+242G>A		-1	-1	-1	-1	-1	-1	0
chr4	2795550	T	C	PASS	0/1	intron_variant	MODIFIER	RYR2	RYR2	transcript	XM_038533814.1	protein_coding	88	c.11799+3254A>G		-1	-1	-1	-1	-1	-1	0
chr4	2795550	T	C	PASS	0/1	intron_variant	MODIFIER	RYR2	RYR2	transcript	XM_038533815.1	protein_coding	87	c.11778+3254A>G		-1	-1	-1	-1	-1	-1	0
chr4	2795550	T	C	PASS	0/1	intron_variant	MODIFIER	RYR2	RYR2	transcript	XM_038533816.1	protein_coding	87	c.11775+3254A>G		-1	-1	-1	-1	-1	-1	0
chr4	2795550	T	C	PASS	0/1	intron_variant	MODIFIER	RYR2	RYR2	transcript	XM_038533817.1	protein_coding	87	c.11763+3254A>G		-1	-1	-1	-1	-1	-1	0
chr4	2795550	T	C	PASS	0/1	intron_variant	MODIFIER	RYR2	RYR2	transcript	XM_038533818.1	protein_coding	86	c.11739+3254A>G		-1	-1	-1	-1	-1	-1	0
chr4	2989994	A	G	PASS	0/1	intron_variant	MODIFIER	RYR2	RYR2	transcript	XM_038533814.1	protein_coding	29	c.3598+11237T>C		-1	-1	-1	-1	-1	-1	0
chr4	2989994	A	G	PASS	0/1	intron_variant	MODIFIER	RYR2	RYR2	transcript	XM_038533815.1	protein_coding	28	c.3577+11237T>C		-1	-1	-1	-1	-1	-1	0
chr4	2989994	A	G	PASS	0/1	intron_variant	MODIFIER	RYR2	RYR2	transcript	XM_038533816.1	protein_coding	29	c.3598+11237T>C		-1	-1	-1	-1	-1	-1	0
chr4	2989994	A	G	PASS	0/1	intron_variant	MODIFIER	RYR2	RYR2	transcript	XM_038533817.1	protein_coding	29	c.3598+11237T>C		-1	-1	-1	-1	-1	-1	0
chr4	2989994	A	G	PASS	0/1	intron_variant	MODIFIER	RYR2	RYR2	transcript	XM_038533818.1	protein_coding	29	c.3598+11237T>C		-1	-1	-1	-1	-1	-1	0
chr4	3004828	G	A	PASS	0/1	intron_variant	MODIFIER	RYR2	RYR2	transcript	XM_038533814.1	protein_coding	27	c.3215-968C>T		-1	-1	-1	-1	-1	-1	0
chr4	3004828	G	A	PASS	0/1	intron_variant	MODIFIER	RYR2	RYR2	transcript	XM_038533815.1	protein_coding	26	c.3194-968C>T		-1	-1	-1	-1	-1	-1	0
chr4	3004828	G	A	PASS	0/1	intron_variant	MODIFIER	RYR2	RYR2	transcript	XM_038533816.1	protein_coding	27	c.3215-968C>T		-1	-1	-1	-1	-1	-1	0
chr4	3004828	G	A	PASS	0/1	intron_variant	MODIFIER	RYR2	RYR2	transcript	XM_038533817.1	protein_coding	27	c.3215-968C>T		-1	-1	-1	-1	-1	-1	0
chr4	3004828	G	A	PASS	0/1	intron_variant	MODIFIER	RYR2	RYR2	transcript	XM_038533818.1	protein_coding	27	c.3215-968C>T		-1	-1	-1	-1	-1	-1	0
chr4	3007244	T	C	PASS	0/1	intron_variant	MODIFIER	RYR2	RYR2	transcript	XM_038533814.1	protein_coding	27	c.3215-3384A>G		-1	-1	-1	-1	-1	-1	0
chr4	3007244	T	C	PASS	0/1	intron_variant	MODIFIER	RYR2	RYR2	transcript	XM_038533815.1	protein_coding	26	c.3194-3384A>G		-1	-1	-1	-1	-1	-1	0
chr4	3007244	T	C	PASS	0/1	intron_variant	MODIFIER	RYR2	RYR2	transcript	XM_038533816.1	protein_coding	27	c.3215-3384A>G		-1	-1	-1	-1	-1	-1	0
chr4	3007244	T	C	PASS	0/1	intron_variant	MODIFIER	RYR2	RYR2	transcript	XM_038533817.1	protein_coding	27	c.3215-3384A>G		-1	-1	-1	-1	-1	-1	0
chr4	3007244	T	C	PASS	0/1	intron_variant	MODIFIER	RYR2	RYR2	transcript	XM_038533818.1	protein_coding	27	c.3215-3384A>G		-1	-1	-1	-1	-1	-1	0
chr4	3012155	C	T	PASS	0/1	intron_variant	MODIFIER	RYR2	RYR2	transcript	XM_038533814.1	protein_coding	27	c.3215-8295G>A		-1	-1	-1	-1	-1	-1	0
chr4	3012155	C	T	PASS	0/1	intron_variant	MODIFIER	RYR2	RYR2	transcript	XM_038533815.1	protein_coding	26	c.3194-8295G>A		-1	-1	-1	-1	-1	-1	0
chr4	3012155	C	T	PASS	0/1	intron_variant	MODIFIER	RYR2	RYR2	transcript	XM_038533816.1	protein_coding	27	c.3215-8295G>A		-1	-1	-1	-1	-1	-1	0
chr4	3012155	C	T	PASS	0/1	intron_variant	MODIFIER	RYR2	RYR2	transcript	XM_038533817.1	protein_coding	27	c.3215-8295G>A		-1	-1	-1	-1	-1	-1	0
chr4	3012155	C	T	PASS	0/1	intron_variant	MODIFIER	RYR2	RYR2	transcript	XM_038533818.1	protein_coding	27	c.3215-8295G>A		-1	-1	-1	-1	-1	-1	0
chr4	3037827	T	G	PASS	0/1	intron_variant	MODIFIER	RYR2	RYR2	transcript	XM_038533814.1	protein_coding	25	c.2906+1991A>C		-1	-1	-1	-1	-1	-1	0
chr4	3037827	T	G	PASS	0/1	intron_variant	MODIFIER	RYR2	RYR2	transcript	XM_038533815.1	protein_coding	24	c.2885+1991A>C		-1	-1	-1	-1	-1	-1	0
chr4	3037827	T	G	PASS	0/1	intron_variant	MODIFIER	RYR2	RYR2	transcript	XM_038533816.1	protein_coding	25	c.2906+1991A>C		-1	-1	-1	-1	-1	-1	0
chr4	3037827	T	G	PASS	0/1	intron_variant	MODIFIER	RYR2	RYR2	transcript	XM_038533817.1	protein_coding	25	c.2906+1991A>C		-1	-1	-1	-1	-1	-1	0
chr4	3037827	T	G	PASS	0/1	intron_variant	MODIFIER	RYR2	RYR2	transcript	XM_038533818.1	protein_coding	25	c.2906+1991A>C		-1	-1	-1	-1	-1	-1	0
chr4	3055588	G	T	PASS	0/1	intron_variant	MODIFIER	RYR2	RYR2	transcript	XM_038533814.1	protein_coding	21	c.2396+1006C>A		-1	-1	-1	-1	-1	-1	0
chr4	3055588	G	T	PASS	0/1	intron_variant	MODIFIER	RYR2	RYR2	transcript	XM_038533815.1	protein_coding	20	c.2375+1006C>A		-1	-1	-1	-1	-1	-1	0
chr4	3055588	G	T	PASS	0/1	intron_variant	MODIFIER	RYR2	RYR2	transcript	XM_038533816.1	protein_coding	21	c.2396+1006C>A		-1	-1	-1	-1	-1	-1	0
chr4	3055588	G	T	PASS	0/1	intron_variant	MODIFIER	RYR2	RYR2	transcript	XM_038533817.1	protein_coding	21	c.2396+1006C>A		-1	-1	-1	-1	-1	-1	0
chr4	3055588	G	T	PASS	0/1	intron_variant	MODIFIER	RYR2	RYR2	transcript	XM_038533818.1	protein_coding	21	c.2396+1006C>A		-1	-1	-1	-1	-1	-1	0
chr4	3069140	G	T	PASS	0/1	intron_variant	MODIFIER	RYR2	RYR2	transcript	XM_038533814.1	protein_coding	17	c.1709-4872C>A		-1	-1	-1	-1	-1	-1	0
chr4	3069140	G	T	PASS	0/1	intron_variant	MODIFIER	RYR2	RYR2	transcript	XM_038533815.1	protein_coding	16	c.1688-4872C>A		-1	-1	-1	-1	-1	-1	0
chr4	3069140	G	T	PASS	0/1	intron_variant	MODIFIER	RYR2	RYR2	transcript	XM_038533816.1	protein_coding	17	c.1709-4872C>A		-1	-1	-1	-1	-1	-1	0
chr4	3069140	G	T	PASS	0/1	intron_variant	MODIFIER	RYR2	RYR2	transcript	XM_038533817.1	protein_coding	17	c.1709-4872C>A		-1	-1	-1	-1	-1	-1	0
chr4	3069140	G	T	PASS	0/1	intron_variant	MODIFIER	RYR2	RYR2	transcript	XM_038533818.1	protein_coding	17	c.1709-4872C>A		-1	-1	-1	-1	-1	-1	0
chr4	3117714	C	T	PASS	0/1	intron_variant	MODIFIER	RYR2	RYR2	transcript	XM_038533814.1	protein_coding	12	c.1006-5766G>A		-1	-1	-1	-1	-1	-1	0
chr4	3117714	C	T	PASS	0/1	intron_variant	MODIFIER	RYR2	RYR2	transcript	XM_038533815.1	protein_coding	11	c.985-5766G>A		-1	-1	-1	-1	-1	-1	0
chr4	3117714	C	T	PASS	0/1	intron_variant	MODIFIER	RYR2	RYR2	transcript	XM_038533816.1	protein_coding	12	c.1006-5766G>A		-1	-1	-1	-1	-1	-1	0
chr4	3117714	C	T	PASS	0/1	intron_variant	MODIFIER	RYR2	RYR2	transcript	XM_038533817.1	protein_coding	12	c.1006-5766G>A		-1	-1	-1	-1	-1	-1	0
chr4	3117714	C	T	PASS	0/1	intron_variant	MODIFIER	RYR2	RYR2	transcript	XM_038533818.1	protein_coding	12	c.1006-5766G>A		-1	-1	-1	-1	-1	-1	0
chr4	3120803	AT	A	PASS	0/1	intron_variant	MODIFIER	RYR2	RYR2	transcript	XM_038533814.1	protein_coding	12	c.1005+4266delA		-1	-1	-1	-1	-1	-1	0
chr4	3120803	AT	A	PASS	0/1	intron_variant	MODIFIER	RYR2	RYR2	transcript	XM_038533815.1	protein_coding	11	c.984+4266delA		-1	-1	-1	-1	-1	-1	0
chr4	3120803	AT	A	PASS	0/1	intron_variant	MODIFIER	RYR2	RYR2	transcript	XM_038533816.1	protein_coding	12	c.1005+4266delA		-1	-1	-1	-1	-1	-1	0
chr4	3120803	AT	A	PASS	0/1	intron_variant	MODIFIER	RYR2	RYR2	transcript	XM_038533817.1	protein_coding	12	c.1005+4266delA		-1	-1	-1	-1	-1	-1	0
chr4	3120803	AT	A	PASS	0/1	intron_variant	MODIFIER	RYR2	RYR2	transcript	XM_038533818.1	protein_coding	12	c.1005+4266delA		-1	-1	-1	-1	-1	-1	0
chr4	3132843	GA	G	PASS	0/1	intron_variant	MODIFIER	RYR2	RYR2	transcript	XM_038533814.1	protein_coding	10	c.774-3171delT		-1	-1	-1	-1	-1	-1	0
chr4	3132843	GA	G	PASS	0/1	intron_variant	MODIFIER	RYR2	RYR2	transcript	XM_038533815.1	protein_coding	9	c.753-3171delT		-1	-1	-1	-1	-1	-1	0
chr4	3132843	GA	G	PASS	0/1	intron_variant	MODIFIER	RYR2	RYR2	transcript	XM_038533816.1	protein_coding	10	c.774-3171delT		-1	-1	-1	-1	-1	-1	0
chr4	3132843	GA	G	PASS	0/1	intron_variant	MODIFIER	RYR2	RYR2	transcript	XM_038533817.1	protein_coding	10	c.774-3171delT		-1	-1	-1	-1	-1	-1	0
chr4	3132843	GA	G	PASS	0/1	intron_variant	MODIFIER	RYR2	RYR2	transcript	XM_038533818.1	protein_coding	10	c.774-3171delT		-1	-1	-1	-1	-1	-1	0
chr4	3235928	C	T	PASS	0/1	intron_variant	MODIFIER	RYR2	RYR2	transcript	XM_038533814.1	protein_coding	2	c.169-30493G>A		-1	-1	-1	-1	-1	-1	0
chr4	3235928	C	T	PASS	0/1	intron_variant	MODIFIER	RYR2	RYR2	transcript	XM_038533815.1	protein_coding	2	c.169-30493G>A		-1	-1	-1	-1	-1	-1	0
chr4	3235928	C	T	PASS	0/1	intron_variant	MODIFIER	RYR2	RYR2	transcript	XM_038533816.1	protein_coding	2	c.169-30493G>A		-1	-1	-1	-1	-1	-1	0
chr4	3235928	C	T	PASS	0/1	intron_variant	MODIFIER	RYR2	RYR2	transcript	XM_038533817.1	protein_coding	2	c.169-30493G>A		-1	-1	-1	-1	-1	-1	0
chr4	3235928	C	T	PASS	0/1	intron_variant	MODIFIER	RYR2	RYR2	transcript	XM_038533818.1	protein_coding	2	c.169-30493G>A		-1	-1	-1	-1	-1	-1	0
chr4	3237861	C	T	PASS	0/1	intron_variant	MODIFIER	RYR2	RYR2	transcript	XM_038533814.1	protein_coding	2	c.169-32426G>A		-1	-1	-1	-1	-1	-1	0
chr4	3237861	C	T	PASS	0/1	intron_variant	MODIFIER	RYR2	RYR2	transcript	XM_038533815.1	protein_coding	2	c.169-32426G>A		-1	-1	-1	-1	-1	-1	0
chr4	3237861	C	T	PASS	0/1	intron_variant	MODIFIER	RYR2	RYR2	transcript	XM_038533816.1	protein_coding	2	c.169-32426G>A		-1	-1	-1	-1	-1	-1	0
chr4	3237861	C	T	PASS	0/1	intron_variant	MODIFIER	RYR2	RYR2	transcript	XM_038533817.1	protein_coding	2	c.169-32426G>A		-1	-1	-1	-1	-1	-1	0
chr4	3237861	C	T	PASS	0/1	intron_variant	MODIFIER	RYR2	RYR2	transcript	XM_038533818.1	protein_coding	2	c.169-32426G>A		-1	-1	-1	-1	-1	-1	0
chr4	3368078	C	T	PASS	0/1	intron_variant	MODIFIER	RYR2	RYR2	transcript	XM_038533814.1	protein_coding	1	c.49-88140G>A		-1	-1	-1	-1	-1	-1	0
chr4	3368078	C	T	PASS	0/1	intron_variant	MODIFIER	RYR2	RYR2	transcript	XM_038533815.1	protein_coding	1	c.49-88140G>A		-1	-1	-1	-1	-1	-1	0
chr4	3368078	C	T	PASS	0/1	intron_variant	MODIFIER	RYR2	RYR2	transcript	XM_038533816.1	protein_coding	1	c.49-88140G>A		-1	-1	-1	-1	-1	-1	0
chr4	3368078	C	T	PASS	0/1	intron_variant	MODIFIER	RYR2	RYR2	transcript	XM_038533817.1	protein_coding	1	c.49-88140G>A		-1	-1	-1	-1	-1	-1	0
chr4	3368078	C	T	PASS	0/1	intron_variant	MODIFIER	RYR2	RYR2	transcript	XM_038533818.1	protein_coding	1	c.49-88140G>A		-1	-1	-1	-1	-1	-1	0
chr4	3395784	C	G	PASS	0/1	intron_variant	MODIFIER	RYR2	RYR2	transcript	XM_038533814.1	protein_coding	1	c.48+74763G>C		-1	-1	-1	-1	-1	-1	0
chr4	3395784	C	G	PASS	0/1	intron_variant	MODIFIER	RYR2	RYR2	transcript	XM_038533815.1	protein_coding	1	c.48+74763G>C		-1	-1	-1	-1	-1	-1	0
chr4	3395784	C	G	PASS	0/1	intron_variant	MODIFIER	RYR2	RYR2	transcript	XM_038533816.1	protein_coding	1	c.48+74763G>C		-1	-1	-1	-1	-1	-1	0
chr4	3395784	C	G	PASS	0/1	intron_variant	MODIFIER	RYR2	RYR2	transcript	XM_038533817.1	protein_coding	1	c.48+74763G>C		-1	-1	-1	-1	-1	-1	0
chr4	3395784	C	G	PASS	0/1	intron_variant	MODIFIER	RYR2	RYR2	transcript	XM_038533818.1	protein_coding	1	c.48+74763G>C		-1	-1	-1	-1	-1	-1	0
chr4	3473894	T	A	PASS	0/1	upstream_gene_variant	MODIFIER	RYR2	RYR2	transcript	XM_038533814.1	protein_coding	-1	c.-3300A>T		-1	-1	-1	-1	-1	-1	3231
chr4	3473894	T	A	PASS	0/1	upstream_gene_variant	MODIFIER	RYR2	RYR2	transcript	XM_038533815.1	protein_coding	-1	c.-3300A>T		-1	-1	-1	-1	-1	-1	3231
chr4	3473894	T	A	PASS	0/1	upstream_gene_variant	MODIFIER	RYR2	RYR2	transcript	XM_038533816.1	protein_coding	-1	c.-3300A>T		-1	-1	-1	-1	-1	-1	3231
chr4	3473894	T	A	PASS	0/1	upstream_gene_variant	MODIFIER	RYR2	RYR2	transcript	XM_038533817.1	protein_coding	-1	c.-3300A>T		-1	-1	-1	-1	-1	-1	3231
chr4	3473894	T	A	PASS	0/1	upstream_gene_variant	MODIFIER	RYR2	RYR2	transcript	XM_038533818.1	protein_coding	-1	c.-3300A>T		-1	-1	-1	-1	-1	-1	3231
chr4	3473894	T	A	PASS	0/1	intergenic_region	MODIFIER	RYR2-LOC102152400	RYR2-LOC102152400	intergenic_region	RYR2_3-LOC102152400_3		-1	n.3473894T>A		-1	-1	-1	-1	-1	-1	0
chr4	3525994	G	T	PASS	0/1	upstream_gene_variant	MODIFIER	LOC102152400	LOC102152400	transcript	XR_005357518.1	pseudogene	-1	n.-2644C>A		-1	-1	-1	-1	-1	-1	2644
chr4	3525994	G	T	PASS	0/1	non_coding_transcript_exon_variant	MODIFIER	LOC111095425	LOC111095425	transcript	XR_005357519.1	pseudogene	1	n.1415G>T		-1	-1	-1	-1	-1	-1	0
chr4	3589597	CG	C	PASS	0/1	downstream_gene_variant	MODIFIER	MTR	MTR	transcript	XM_038533819.1	protein_coding	-1	c.*6632delC		-1	-1	-1	-1	-1	-1	2292
chr4	3589597	CG	C	PASS	0/1	downstream_gene_variant	MODIFIER	MTR	MTR	transcript	XM_038533825.1	protein_coding	-1	c.*6632delC		-1	-1	-1	-1	-1	-1	2292
chr4	3589597	CG	C	PASS	0/1	downstream_gene_variant	MODIFIER	MTR	MTR	transcript	XM_038533821.1	protein_coding	-1	c.*6632delC		-1	-1	-1	-1	-1	-1	2292
chr4	3589597	CG	C	PASS	0/1	downstream_gene_variant	MODIFIER	MTR	MTR	transcript	XM_038533824.1	protein_coding	-1	c.*6632delC		-1	-1	-1	-1	-1	-1	2292
chr4	3589597	CG	C	PASS	0/1	downstream_gene_variant	MODIFIER	MTR	MTR	transcript	XM_038533820.1	protein_coding	-1	c.*6632delC		-1	-1	-1	-1	-1	-1	2292
chr4	3589597	CG	C	PASS	0/1	intron_variant	MODIFIER	LOC111095426	LOC111095426	transcript	XR_005357736.1	pseudogene	1	n.111+117delG		-1	-1	-1	-1	-1	-1	0
chr4	3589597	CG	C	PASS	0/1	intron_variant	MODIFIER	LOC111095426	LOC111095426	transcript	XR_005357737.1	pseudogene	1	n.111+117delG		-1	-1	-1	-1	-1	-1	0
chr4	3630114	G	C	PASS	0/1	intron_variant	MODIFIER	MTR	MTR	transcript	XM_038533819.1	protein_coding	21	c.2256+239C>G		-1	-1	-1	-1	-1	-1	0
chr4	3630114	G	C	PASS	0/1	intron_variant	MODIFIER	MTR	MTR	transcript	XM_038533825.1	protein_coding	9	c.975+239C>G		-1	-1	-1	-1	-1	-1	0
chr4	3630114	G	C	PASS	0/1	intron_variant	MODIFIER	MTR	MTR	transcript	XM_038533821.1	protein_coding	21	c.2166+239C>G		-1	-1	-1	-1	-1	-1	0
chr4	3630114	G	C	PASS	0/1	intron_variant	MODIFIER	MTR	MTR	transcript	XM_038533824.1	protein_coding	19	c.1848+239C>G		-1	-1	-1	-1	-1	-1	0
chr4	3630114	G	C	PASS	0/1	intron_variant	MODIFIER	MTR	MTR	transcript	XM_038533820.1	protein_coding	20	c.2196+239C>G		-1	-1	-1	-1	-1	-1	0
chr4	3630114	G	C	PASS	0/1	intron_variant	MODIFIER	MTR	MTR	transcript	XM_038533822.1	protein_coding	21	c.2256+239C>G		-1	-1	-1	-1	-1	-1	0
chr4	3630114	G	C	PASS	0/1	intron_variant	MODIFIER	MTR	MTR	transcript	XM_038533823.1	protein_coding	21	c.2256+239C>G		-1	-1	-1	-1	-1	-1	0
chr4	3640836	C	A	PASS	0/1	intron_variant	MODIFIER	MTR	MTR	transcript	XM_038533819.1	protein_coding	16	c.1576-1015G>T		-1	-1	-1	-1	-1	-1	0
chr4	3640836	C	A	PASS	0/1	intron_variant	MODIFIER	MTR	MTR	transcript	XM_038533825.1	protein_coding	4	c.295-1015G>T		-1	-1	-1	-1	-1	-1	0
chr4	3640836	C	A	PASS	0/1	intron_variant	MODIFIER	MTR	MTR	transcript	XM_038533821.1	protein_coding	16	c.1486-1015G>T		-1	-1	-1	-1	-1	-1	0
chr4	3640836	C	A	PASS	0/1	intron_variant	MODIFIER	MTR	MTR	transcript	XM_038533824.1	protein_coding	14	c.1168-1015G>T		-1	-1	-1	-1	-1	-1	0
chr4	3640836	C	A	PASS	0/1	intron_variant	MODIFIER	MTR	MTR	transcript	XM_038533820.1	protein_coding	15	c.1516-1015G>T		-1	-1	-1	-1	-1	-1	0
chr4	3640836	C	A	PASS	0/1	intron_variant	MODIFIER	MTR	MTR	transcript	XM_038533822.1	protein_coding	16	c.1576-1015G>T		-1	-1	-1	-1	-1	-1	0
chr4	3640836	C	A	PASS	0/1	intron_variant	MODIFIER	MTR	MTR	transcript	XM_038533823.1	protein_coding	16	c.1576-1015G>T		-1	-1	-1	-1	-1	-1	0
chr4	3745465	G	C	PASS	0/1	intron_variant	MODIFIER	ACTN2	ACTN2	transcript	XM_038533826.1	protein_coding	7	c.698-1921C>G		-1	-1	-1	-1	-1	-1	0
chr4	3844256	G	A	PASS	0/1	intron_variant	MODIFIER	LOC111095427	LOC111095427	transcript	XR_005357738.1	pseudogene	3	n.832-5285G>A		-1	-1	-1	-1	-1	-1	0
chr4	3858083	A	T	PASS	0/1	intergenic_region	MODIFIER	LOC111095427-LOC119876176	LOC111095427-LOC119876176	intergenic_region	LOC111095427_3-LOC119876176		-1	n.3858083A>T		-1	-1	-1	-1	-1	-1	0
chr4	3912083	T	A	PASS	0/1	intron_variant	MODIFIER	HEATR1	HEATR1	transcript	XM_038533827.1	protein_coding	37	c.5346+231T>A		-1	-1	-1	-1	-1	-1	0
chr4	3950952	C	T	PASS	0/1	intergenic_region	MODIFIER	LGALS8-EDARADD	LGALS8-EDARADD	intergenic_region	LGALS8_3-EDARADD_3		-1	n.3950952C>T		-1	-1	-1	-1	-1	-1	0
chr4	4037713	C	T	PASS	0/1	intron_variant	MODIFIER	EDARADD	EDARADD	transcript	XM_038533828.1	protein_coding	1	c.31+1832G>A		-1	-1	-1	-1	-1	-1	0
chr4	4046814	C	A	PASS	0/1	intergenic_region	MODIFIER	EDARADD-LOC100687771	EDARADD-LOC100687771	intergenic_region	EDARADD_3-LOC100687771_3		-1	n.4046814C>A		-1	-1	-1	-1	-1	-1	0
chr4	4052579	C	T	PASS	0/1	intergenic_region	MODIFIER	EDARADD-LOC100687771	EDARADD-LOC100687771	intergenic_region	EDARADD_3-LOC100687771_3		-1	n.4052579C>T		-1	-1	-1	-1	-1	-1	0
chr4	4113813	C	T	PASS	0/1	intron_variant	MODIFIER	ERO1B	ERO1B	transcript	XM_038533836.1	protein_coding	2	c.25-26906C>T		-1	-1	-1	-1	-1	-1	0
chr4	4122837	G	A	PASS	0/1	intron_variant	MODIFIER	ERO1B	ERO1B	transcript	XM_038533836.1	protein_coding	2	c.25-17882G>A		-1	-1	-1	-1	-1	-1	0
chr4	4140048	GGAAA	G	PASS	0/1	intron_variant	MODIFIER	ERO1B	ERO1B	transcript	XM_038533833.1	protein_coding	1	c.103-670_103-667delGAAA		-1	-1	-1	-1	-1	-1	0
chr4	4140048	GGAAA	G	PASS	0/1	intron_variant	MODIFIER	ERO1B	ERO1B	transcript	XM_038533836.1	protein_coding	2	c.25-670_25-667delGAAA		-1	-1	-1	-1	-1	-1	0
chr4	4140048	GGAAA	G	PASS	0/1	intron_variant	MODIFIER	ERO1B	ERO1B	transcript	XM_038533834.1	protein_coding	1	c.103-670_103-667delGAAA		-1	-1	-1	-1	-1	-1	0
chr4	4140048	GGAAA	G	PASS	0/1	intron_variant	MODIFIER	ERO1B	ERO1B	transcript	XM_038533835.1	protein_coding	1	c.52-670_52-667delGAAA		-1	-1	-1	-1	-1	-1	0
chr4	4144128	T	A	PASS	0/1	intron_variant	MODIFIER	ERO1B	ERO1B	transcript	XM_038533833.1	protein_coding	2	c.223-2264T>A		-1	-1	-1	-1	-1	-1	0
chr4	4144128	T	A	PASS	0/1	intron_variant	MODIFIER	ERO1B	ERO1B	transcript	XM_038533836.1	protein_coding	3	c.145-2264T>A		-1	-1	-1	-1	-1	-1	0
chr4	4144128	T	A	PASS	0/1	intron_variant	MODIFIER	ERO1B	ERO1B	transcript	XM_038533834.1	protein_coding	2	c.223-2264T>A		-1	-1	-1	-1	-1	-1	0
chr4	4144128	T	A	PASS	0/1	intron_variant	MODIFIER	ERO1B	ERO1B	transcript	XM_038533835.1	protein_coding	2	c.172-2264T>A		-1	-1	-1	-1	-1	-1	0
chr4	4165051	TTC	T	PASS	0/1	intron_variant	MODIFIER	ERO1B	ERO1B	transcript	XM_038533833.1	protein_coding	6	c.505+1469_505+1470delTC		-1	-1	-1	-1	-1	-1	0
chr4	4165051	TTC	T	PASS	0/1	intron_variant	MODIFIER	ERO1B	ERO1B	transcript	XM_038533836.1	protein_coding	7	c.427+1469_427+1470delTC		-1	-1	-1	-1	-1	-1	0
chr4	4165051	TTC	T	PASS	0/1	intron_variant	MODIFIER	ERO1B	ERO1B	transcript	XM_038533834.1	protein_coding	6	c.505+1469_505+1470delTC		-1	-1	-1	-1	-1	-1	0
chr4	4165051	TTC	T	PASS	0/1	intron_variant	MODIFIER	ERO1B	ERO1B	transcript	XM_038533835.1	protein_coding	6	c.454+1469_454+1470delTC		-1	-1	-1	-1	-1	-1	0
chr4	4307261	A	AGGCGGGGGCC	PASS	0/1	intron_variant	MODIFIER	NID1	NID1	transcript	XM_038533838.1	protein_coding	1	c.225+72_225+73insGGCGGGGGCC		-1	-1	-1	-1	-1	-1	0
chr4	4382674	A	G	PASS	0/1	intron_variant	MODIFIER	NID1	NID1	transcript	XM_038533838.1	protein_coding	15	c.3047-514A>G		-1	-1	-1	-1	-1	-1	0
chr4	4424867	A	G	PASS	0/1	intergenic_region	MODIFIER	NID1-LYST	NID1-LYST	intergenic_region	NID1_3-LYST_3		-1	n.4424867A>G		-1	-1	-1	-1	-1	-1	0
chr4	4443481	A	G	PASS	0/1	intergenic_region	MODIFIER	NID1-LYST	NID1-LYST	intergenic_region	NID1_3-LYST_3		-1	n.4443481A>G		-1	-1	-1	-1	-1	-1	0
chr4	4465239	TA	T	PASS	0/1	intergenic_region	MODIFIER	NID1-LYST	NID1-LYST	intergenic_region	NID1_3-LYST_3		-1	n.4465240delA		-1	-1	-1	-1	-1	-1	0
chr4	4561864	G	A	PASS	0/1	intron_variant	MODIFIER	LYST	LYST	transcript	XM_038533839.1	protein_coding	20	c.5920-1897G>A		-1	-1	-1	-1	-1	-1	0
chr4	4561864	G	A	PASS	0/1	intron_variant	MODIFIER	LYST	LYST	transcript	XR_005357742.1	pseudogene	20	n.6084-1897G>A		-1	-1	-1	-1	-1	-1	0
chr4	4561864	G	A	PASS	0/1	intron_variant	MODIFIER	LYST	LYST	transcript	XM_038533842.1	protein_coding	20	c.5920-1897G>A		-1	-1	-1	-1	-1	-1	0
chr4	4561864	G	A	PASS	0/1	intron_variant	MODIFIER	LYST	LYST	transcript	XM_038533843.1	protein_coding	20	c.5881-1897G>A		-1	-1	-1	-1	-1	-1	0
chr4	4561864	G	A	PASS	0/1	intron_variant	MODIFIER	LYST	LYST	transcript	XM_038533840.1	protein_coding	20	c.5920-1897G>A		-1	-1	-1	-1	-1	-1	0
chr4	4561864	G	A	PASS	0/1	intron_variant	MODIFIER	LYST	LYST	transcript	XM_038533841.1	protein_coding	20	c.5920-1897G>A		-1	-1	-1	-1	-1	-1	0
chr4	4610719	G	A	PASS	0/1	intron_variant	MODIFIER	LYST	LYST	transcript	XM_038533839.1	protein_coding	38	c.9159+2218G>A		-1	-1	-1	-1	-1	-1	0
chr4	4610719	G	A	PASS	0/1	intron_variant	MODIFIER	LYST	LYST	transcript	XR_005357742.1	pseudogene	38	n.9323+2218G>A		-1	-1	-1	-1	-1	-1	0
chr4	4610719	G	A	PASS	0/1	intron_variant	MODIFIER	LYST	LYST	transcript	XM_038533842.1	protein_coding	38	c.9159+2218G>A		-1	-1	-1	-1	-1	-1	0
chr4	4610719	G	A	PASS	0/1	intron_variant	MODIFIER	LYST	LYST	transcript	XM_038533843.1	protein_coding	38	c.9120+2218G>A		-1	-1	-1	-1	-1	-1	0
chr4	4610719	G	A	PASS	0/1	intron_variant	MODIFIER	LYST	LYST	transcript	XM_038533840.1	protein_coding	38	c.9159+2218G>A		-1	-1	-1	-1	-1	-1	0
chr4	4610719	G	A	PASS	0/1	intron_variant	MODIFIER	LYST	LYST	transcript	XM_038533841.1	protein_coding	38	c.9159+2218G>A		-1	-1	-1	-1	-1	-1	0
chr4	4639173	G	A	PASS	0/1	intron_variant	MODIFIER	LYST	LYST	transcript	XM_038533839.1	protein_coding	44	c.10141-2183G>A		-1	-1	-1	-1	-1	-1	0
chr4	4639173	G	A	PASS	0/1	intron_variant	MODIFIER	LYST	LYST	transcript	XR_005357742.1	pseudogene	44	n.10201-2183G>A		-1	-1	-1	-1	-1	-1	0
chr4	4639173	G	A	PASS	0/1	intron_variant	MODIFIER	LYST	LYST	transcript	XM_038533842.1	protein_coding	44	c.10141-2183G>A		-1	-1	-1	-1	-1	-1	0
chr4	4639173	G	A	PASS	0/1	intron_variant	MODIFIER	LYST	LYST	transcript	XM_038533843.1	protein_coding	44	c.10102-2183G>A		-1	-1	-1	-1	-1	-1	0
chr4	4639173	G	A	PASS	0/1	intron_variant	MODIFIER	LYST	LYST	transcript	XM_038533840.1	protein_coding	44	c.10141-2183G>A		-1	-1	-1	-1	-1	-1	0
chr4	4639173	G	A	PASS	0/1	intron_variant	MODIFIER	LYST	LYST	transcript	XM_038533841.1	protein_coding	44	c.10141-2183G>A		-1	-1	-1	-1	-1	-1	0
chr4	4667011	T	C	PASS	0/1	3_prime_UTR_variant	MODIFIER	LYST	LYST	transcript	XM_038533839.1	protein_coding	53	c.*834T>C		-1	-1	-1	-1	-1	-1	834
chr4	4667011	T	C	PASS	0/1	3_prime_UTR_variant	MODIFIER	LYST	LYST	transcript	XM_038533842.1	protein_coding	53	c.*834T>C		-1	-1	-1	-1	-1	-1	834
chr4	4667011	T	C	PASS	0/1	3_prime_UTR_variant	MODIFIER	LYST	LYST	transcript	XM_038533843.1	protein_coding	53	c.*834T>C		-1	-1	-1	-1	-1	-1	834
chr4	4667011	T	C	PASS	0/1	3_prime_UTR_variant	MODIFIER	LYST	LYST	transcript	XM_038533840.1	protein_coding	53	c.*834T>C		-1	-1	-1	-1	-1	-1	834
chr4	4667011	T	C	PASS	0/1	3_prime_UTR_variant	MODIFIER	LYST	LYST	transcript	XM_038533841.1	protein_coding	53	c.*834T>C		-1	-1	-1	-1	-1	-1	834
chr4	4680333	G	C	PASS	0/1	upstream_gene_variant	MODIFIER	GNG4	GNG4	transcript	XM_038533844.1	protein_coding	-1	c.-826G>C		-1	-1	-1	-1	-1	-1	632
chr4	4680333	G	C	PASS	0/1	upstream_gene_variant	MODIFIER	GNG4	GNG4	transcript	XM_038533846.1	protein_coding	-1	c.-1004G>C		-1	-1	-1	-1	-1	-1	632
chr4	4680333	G	C	PASS	0/1	upstream_gene_variant	MODIFIER	GNG4	GNG4	transcript	XM_038533847.1	protein_coding	-1	c.-1073G>C		-1	-1	-1	-1	-1	-1	632
chr4	4680333	G	C	PASS	0/1	upstream_gene_variant	MODIFIER	GNG4	GNG4	transcript	XM_038533849.1	protein_coding	-1	c.-1032G>C		-1	-1	-1	-1	-1	-1	632
chr4	4680333	G	C	PASS	0/1	non_coding_transcript_exon_variant	MODIFIER	LOC119871604	LOC119871604	transcript	XR_005357521.1	pseudogene	1	n.23C>G		-1	-1	-1	-1	-1	-1	0
chr4	4748689	A	T	PASS	0/1	intron_variant	MODIFIER	GNG4	GNG4	transcript	XM_038533844.1	protein_coding	3	c.100-9574A>T		-1	-1	-1	-1	-1	-1	0
chr4	4748689	A	T	PASS	0/1	intron_variant	MODIFIER	GNG4	GNG4	transcript	XM_038533846.1	protein_coding	4	c.100-9574A>T		-1	-1	-1	-1	-1	-1	0
chr4	4748689	A	T	PASS	0/1	intron_variant	MODIFIER	GNG4	GNG4	transcript	XM_038533847.1	protein_coding	4	c.100-9574A>T		-1	-1	-1	-1	-1	-1	0
chr4	4748689	A	T	PASS	0/1	intron_variant	MODIFIER	GNG4	GNG4	transcript	XM_038533849.1	protein_coding	4	c.100-9574A>T		-1	-1	-1	-1	-1	-1	0
chr4	4748689	A	T	PASS	0/1	intron_variant	MODIFIER	GNG4	GNG4	transcript	XM_038533848.1	protein_coding	4	c.100-9574A>T		-1	-1	-1	-1	-1	-1	0
chr4	4748689	A	T	PASS	0/1	intron_variant	MODIFIER	GNG4	GNG4	transcript	XM_038533850.1	protein_coding	4	c.100-9574A>T		-1	-1	-1	-1	-1	-1	0
chr4	4748689	A	T	PASS	0/1	intron_variant	MODIFIER	GNG4	GNG4	transcript	XM_038533845.1	protein_coding	3	c.100-9574A>T		-1	-1	-1	-1	-1	-1	0
chr4	4766253	G	A	PASS	0/1	downstream_gene_variant	MODIFIER	GNG4	GNG4	transcript	XM_038533844.1	protein_coding	-1	c.*7862G>A		-1	-1	-1	-1	-1	-1	4404
chr4	4766253	G	A	PASS	0/1	downstream_gene_variant	MODIFIER	GNG4	GNG4	transcript	XM_038533846.1	protein_coding	-1	c.*7862G>A		-1	-1	-1	-1	-1	-1	4404
chr4	4766253	G	A	PASS	0/1	downstream_gene_variant	MODIFIER	GNG4	GNG4	transcript	XM_038533847.1	protein_coding	-1	c.*7862G>A		-1	-1	-1	-1	-1	-1	4404
chr4	4766253	G	A	PASS	0/1	downstream_gene_variant	MODIFIER	GNG4	GNG4	transcript	XM_038533849.1	protein_coding	-1	c.*7862G>A		-1	-1	-1	-1	-1	-1	4404
chr4	4766253	G	A	PASS	0/1	downstream_gene_variant	MODIFIER	GNG4	GNG4	transcript	XM_038533848.1	protein_coding	-1	c.*7862G>A		-1	-1	-1	-1	-1	-1	4404
chr4	4766253	G	A	PASS	0/1	downstream_gene_variant	MODIFIER	GNG4	GNG4	transcript	XM_038533850.1	protein_coding	-1	c.*7862G>A		-1	-1	-1	-1	-1	-1	4404
chr4	4766253	G	A	PASS	0/1	downstream_gene_variant	MODIFIER	GNG4	GNG4	transcript	XM_038533845.1	protein_coding	-1	c.*7862G>A		-1	-1	-1	-1	-1	-1	4404
chr4	4766253	G	A	PASS	0/1	intergenic_region	MODIFIER	GNG4-LOC403934	GNG4-LOC403934	intergenic_region	GNG4_3-LOC403934_3		-1	n.4766253G>A		-1	-1	-1	-1	-1	-1	0
chr4	4807863	T	C	PASS	0/1	intron_variant	MODIFIER	B3GALNT2	B3GALNT2	transcript	XM_038533858.1	protein_coding	1	c.112+330T>C		-1	-1	-1	-1	-1	-1	0
chr4	4807863	T	C	PASS	0/1	intron_variant	MODIFIER	B3GALNT2	B3GALNT2	transcript	XM_038533859.1	protein_coding	1	c.112+330T>C		-1	-1	-1	-1	-1	-1	0
chr4	4819606	A	T	PASS	0/1	intron_variant	MODIFIER	B3GALNT2	B3GALNT2	transcript	XM_038533858.1	protein_coding	2	c.260+2131A>T		-1	-1	-1	-1	-1	-1	0
chr4	4819606	A	T	PASS	0/1	intron_variant	MODIFIER	B3GALNT2	B3GALNT2	transcript	XM_038533859.1	protein_coding	2	c.260+2131A>T		-1	-1	-1	-1	-1	-1	0
chr4	4863266	C	T	PASS	0/1	3_prime_UTR_variant	MODIFIER	B3GALNT2	B3GALNT2	transcript	XM_038533858.1	protein_coding	12	c.*1641C>T		-1	-1	-1	-1	-1	-1	1641
chr4	4863266	C	T	PASS	0/1	3_prime_UTR_variant	MODIFIER	B3GALNT2	B3GALNT2	transcript	XM_038533859.1	protein_coding	11	c.*1641C>T		-1	-1	-1	-1	-1	-1	1641
chr4	4863266	C	T	PASS	0/1	intron_variant	MODIFIER	TBCE	TBCE	transcript	XM_038533855.1	protein_coding	17	c.1495-64G>A		-1	-1	-1	-1	-1	-1	0
chr4	4863266	C	T	PASS	0/1	intron_variant	MODIFIER	TBCE	TBCE	transcript	XM_038533857.1	protein_coding	16	c.1495-64G>A		-1	-1	-1	-1	-1	-1	0
chr4	4863266	C	T	PASS	0/1	intron_variant	MODIFIER	TBCE	TBCE	transcript	XM_038533856.1	protein_coding	16	c.1495-64G>A		-1	-1	-1	-1	-1	-1	0
chr4	4889667	C	T	PASS	0/1	intron_variant	MODIFIER	TBCE	TBCE	transcript	XM_038533855.1	protein_coding	4	c.185+8182G>A		-1	-1	-1	-1	-1	-1	0
chr4	4889667	C	T	PASS	0/1	intron_variant	MODIFIER	TBCE	TBCE	transcript	XM_038533857.1	protein_coding	3	c.185+8182G>A		-1	-1	-1	-1	-1	-1	0
chr4	4889667	C	T	PASS	0/1	intron_variant	MODIFIER	TBCE	TBCE	transcript	XM_038533856.1	protein_coding	3	c.185+8182G>A		-1	-1	-1	-1	-1	-1	0
chr4	4919080	A	ATCTAGGCTATTTCCTTTTTTTTTTTTTTTTTTTTTTTTTTTTTTTTTTTCTATTTTTTTTTTT	ReadPosRankSum-2	0/1	intron_variant	MODIFIER	TBCE	TBCE	transcript	XM_038533855.1	protein_coding	3	c.100+4873_100+4874insAAAAAAAAAAATAGAAAAAAAAAAAAAAAAAAAAAAAAAAAAAAAAAAAGGAAATAGCCTAGA		-1	-1	-1	-1	-1	-1	0
chr4	4919080	A	ATCTAGGCTATTTCCTTTTTTTTTTTTTTTTTTTTTTTTTTTTTTTTTTTCTATTTTTTTTTTT	ReadPosRankSum-2	0/1	intron_variant	MODIFIER	TBCE	TBCE	transcript	XM_038533857.1	protein_coding	2	c.100+4873_100+4874insAAAAAAAAAAATAGAAAAAAAAAAAAAAAAAAAAAAAAAAAAAAAAAAAGGAAATAGCCTAGA		-1	-1	-1	-1	-1	-1	0
chr4	4919080	A	ATCTAGGCTATTTCCTTTTTTTTTTTTTTTTTTTTTTTTTTTTTTTTTTTCTATTTTTTTTTTT	ReadPosRankSum-2	0/1	intron_variant	MODIFIER	TBCE	TBCE	transcript	XM_038533856.1	protein_coding	2	c.100+4873_100+4874insAAAAAAAAAAATAGAAAAAAAAAAAAAAAAAAAAAAAAAAAAAAAAAAAGGAAATAGCCTAGA		-1	-1	-1	-1	-1	-1	0
chr4	4919287	A	G	PASS	0/1	intron_variant	MODIFIER	TBCE	TBCE	transcript	XM_038533855.1	protein_coding	3	c.100+4667T>C		-1	-1	-1	-1	-1	-1	0
chr4	4919287	A	G	PASS	0/1	intron_variant	MODIFIER	TBCE	TBCE	transcript	XM_038533857.1	protein_coding	2	c.100+4667T>C		-1	-1	-1	-1	-1	-1	0
chr4	4919287	A	G	PASS	0/1	intron_variant	MODIFIER	TBCE	TBCE	transcript	XM_038533856.1	protein_coding	2	c.100+4667T>C		-1	-1	-1	-1	-1	-1	0
chr4	4990763	A	T	PASS	0/1	intron_variant	MODIFIER	ARID4B	ARID4B	transcript	XM_038533851.1	protein_coding	2	c.6+14813A>T		-1	-1	-1	-1	-1	-1	0
chr4	4990763	A	T	PASS	0/1	intron_variant	MODIFIER	ARID4B	ARID4B	transcript	XR_005357744.1	pseudogene	2	n.485+14813A>T		-1	-1	-1	-1	-1	-1	0
chr4	4990763	A	T	PASS	0/1	intron_variant	MODIFIER	ARID4B	ARID4B	transcript	XR_005357743.1	pseudogene	2	n.485+14813A>T		-1	-1	-1	-1	-1	-1	0
chr4	4990763	A	T	PASS	0/1	intron_variant	MODIFIER	ARID4B	ARID4B	transcript	XM_038533852.1	protein_coding	2	c.6+14813A>T		-1	-1	-1	-1	-1	-1	0
chr4	4990763	A	T	PASS	0/1	intron_variant	MODIFIER	ARID4B	ARID4B	transcript	XM_038533853.1	protein_coding	2	c.6+14813A>T		-1	-1	-1	-1	-1	-1	0
chr4	4990763	A	T	PASS	0/1	intron_variant	MODIFIER	ARID4B	ARID4B	transcript	XM_038533854.1	protein_coding	2	c.6+14813A>T		-1	-1	-1	-1	-1	-1	0
chr4	5106715	A	G	PASS	0/1	intron_variant	MODIFIER	ARID4B	ARID4B	transcript	XM_038533851.1	protein_coding	19	c.2120-2988A>G		-1	-1	-1	-1	-1	-1	0
chr4	5106715	A	G	PASS	0/1	intron_variant	MODIFIER	ARID4B	ARID4B	transcript	XR_005357744.1	pseudogene	19	n.2599-2988A>G		-1	-1	-1	-1	-1	-1	0
chr4	5106715	A	G	PASS	0/1	intron_variant	MODIFIER	ARID4B	ARID4B	transcript	XR_005357743.1	pseudogene	19	n.2599-2988A>G		-1	-1	-1	-1	-1	-1	0
chr4	5106715	A	G	PASS	0/1	intron_variant	MODIFIER	ARID4B	ARID4B	transcript	XM_038533852.1	protein_coding	19	c.2120-2988A>G		-1	-1	-1	-1	-1	-1	0
chr4	5106715	A	G	PASS	0/1	intron_variant	MODIFIER	ARID4B	ARID4B	transcript	XM_038533853.1	protein_coding	19	c.2012-2988A>G		-1	-1	-1	-1	-1	-1	0
chr4	5106715	A	G	PASS	0/1	intron_variant	MODIFIER	ARID4B	ARID4B	transcript	XM_038533854.1	protein_coding	18	c.1868-2988A>G		-1	-1	-1	-1	-1	-1	0
chr4	5151849	A	G	PASS	0/1	intron_variant	MODIFIER	RBM34	RBM34	transcript	XM_038533871.1	protein_coding	10	c.1000-1130A>G		-1	-1	-1	-1	-1	-1	0
chr4	5151849	A	G	PASS	0/1	intron_variant	MODIFIER	RBM34	RBM34	transcript	XM_038533872.1	protein_coding	9	c.940-1130A>G		-1	-1	-1	-1	-1	-1	0
chr4	5201817	G	A	PASS	0/1	intergenic_region	MODIFIER	LOC119871434-LOC106558654	LOC119871434-LOC106558654	intergenic_region	LOC119871434_3-LOC106558654_3		-1	n.5201817G>A		-1	-1	-1	-1	-1	-1	0
chr4	5271583	G	A	PASS	0/1	intergenic_region	MODIFIER	LOC119871740-LOC111089982	LOC119871740-LOC111089982	intergenic_region	LOC119871740_3-LOC111089982_3		-1	n.5271583G>A		-1	-1	-1	-1	-1	-1	0
chr4	5279220	T	A	PASS	0/1	intergenic_region	MODIFIER	LOC111089982-LOC111095431	LOC111089982-LOC111095431	intergenic_region	LOC111089982_3-LOC111095431_3		-1	n.5279220T>A		-1	-1	-1	-1	-1	-1	0
chr4	5333861	C	A	PASS	0/1	non_coding_transcript_exon_variant	MODIFIER	LOC111095431	LOC111095431	transcript	XR_005357751.1	pseudogene	3	n.5818C>A		-1	-1	-1	-1	-1	-1	0
chr4	5360578	C	A	PASS	0/1	intergenic_region	MODIFIER	LOC111095431-LOC111095433	LOC111095431-LOC111095433	intergenic_region	LOC111095431_3-LOC111095433_3		-1	n.5360578C>A		-1	-1	-1	-1	-1	-1	0
chr4	5525116	C	T	PASS	0/1	intron_variant	MODIFIER	LOC119871435	LOC119871435	transcript	XR_005357765.1	pseudogene	1	n.244+1239G>A		-1	-1	-1	-1	-1	-1	0
chr4	5525116	C	T	PASS	0/1	intron_variant	MODIFIER	LOC119871435	LOC119871435	transcript	XR_005357766.1	pseudogene	1	n.244+1239G>A		-1	-1	-1	-1	-1	-1	0
chr4	5528853	C	T	PASS	0/1	upstream_gene_variant	MODIFIER	LOC119871435	LOC119871435	transcript	XR_005357765.1	pseudogene	-1	n.-2255G>A		-1	-1	-1	-1	-1	-1	2255
chr4	5528853	C	T	PASS	0/1	upstream_gene_variant	MODIFIER	LOC119871435	LOC119871435	transcript	XR_005357766.1	pseudogene	-1	n.-2255G>A		-1	-1	-1	-1	-1	-1	2255
chr4	5528853	C	T	PASS	0/1	intergenic_region	MODIFIER	LOC119871435-LOC119871605	LOC119871435-LOC119871605	intergenic_region	LOC119871435_3-LOC119871605_3		-1	n.5528853C>T		-1	-1	-1	-1	-1	-1	0
chr4	5532725	C	T	PASS	0/1	intergenic_region	MODIFIER	LOC119871435-LOC119871605	LOC119871435-LOC119871605	intergenic_region	LOC119871435_3-LOC119871605_3		-1	n.5532725C>T		-1	-1	-1	-1	-1	-1	0
chr4	5574391	C	CCTGAAGGCT	PASS	0/1	intergenic_region	MODIFIER	LOC119871605-LOC106558655	LOC119871605-LOC106558655	intergenic_region	LOC119871605_3-LOC106558655_3		-1	n.5574391_5574392insCTGAAGGCT		-1	-1	-1	-1	-1	-1	0
chr4	5618765	C	T	PASS	0/1	upstream_gene_variant	MODIFIER	LOC119871606	LOC119871606	transcript	XR_005357527.1	pseudogene	-1	n.-3311G>A		-1	-1	-1	-1	-1	-1	3311
chr4	5618765	C	T	PASS	0/1	downstream_gene_variant	MODIFIER	LOC119871436	LOC119871436	transcript	XR_005357767.1	pseudogene	-1	n.*4999G>A		-1	-1	-1	-1	-1	-1	4999
chr4	5618765	C	T	PASS	0/1	intron_variant	MODIFIER	IRF2BP2	IRF2BP2	transcript	XM_038533874.1	protein_coding	1	c.1070-133C>T		-1	-1	-1	-1	-1	-1	0
chr4	5618765	C	T	PASS	0/1	intron_variant	MODIFIER	IRF2BP2	IRF2BP2	transcript	XM_038533875.1	protein_coding	1	c.1022-133C>T		-1	-1	-1	-1	-1	-1	0
chr4	5967344	T	G	PASS	0/1	intron_variant	MODIFIER	SLC35F3	SLC35F3	transcript	XM_038533881.1	protein_coding	3	c.608+36344A>C		-1	-1	-1	-1	-1	-1	0
chr4	5967344	T	G	PASS	0/1	intron_variant	MODIFIER	SLC35F3	SLC35F3	transcript	XM_038533884.1	protein_coding	3	c.329+27768A>C		-1	-1	-1	-1	-1	-1	0
chr4	5967344	T	G	PASS	0/1	intron_variant	MODIFIER	SLC35F3	SLC35F3	transcript	XM_038533882.1	protein_coding	4	c.542+27768A>C		-1	-1	-1	-1	-1	-1	0
chr4	5967344	T	G	PASS	0/1	intron_variant	MODIFIER	SLC35F3	SLC35F3	transcript	XM_038533883.1	protein_coding	2	c.401+36344A>C		-1	-1	-1	-1	-1	-1	0
chr4	6096316	CCGCA	C	PASS	0/1	intron_variant	MODIFIER	SLC35F3	SLC35F3	transcript	XM_038533881.1	protein_coding	2	c.284-92308_284-92305delTGCG		-1	-1	-1	-1	-1	-1	0
chr4	6096316	CCGCA	C	PASS	0/1	intron_variant	MODIFIER	SLC35F3	SLC35F3	transcript	XM_038533882.1	protein_coding	2	c.120-92308_120-92305delTGCG		-1	-1	-1	-1	-1	-1	0
chr4	6142620	T	C	PASS	0/1	intron_variant	MODIFIER	SLC35F3	SLC35F3	transcript	XM_038533881.1	protein_coding	2	c.284-138608A>G		-1	-1	-1	-1	-1	-1	0
chr4	6142620	T	C	PASS	0/1	intron_variant	MODIFIER	SLC35F3	SLC35F3	transcript	XM_038533882.1	protein_coding	2	c.120-138608A>G		-1	-1	-1	-1	-1	-1	0
chr4	6206032	ATGT	A	PASS	0/1	intron_variant	MODIFIER	SLC35F3	SLC35F3	transcript	XM_038533881.1	protein_coding	2	c.283+80864_283+80866delACA		-1	-1	-1	-1	-1	-1	0
chr4	6206032	ATGT	A	PASS	0/1	intron_variant	MODIFIER	SLC35F3	SLC35F3	transcript	XM_038533882.1	protein_coding	2	c.119+80864_119+80866delACA		-1	-1	-1	-1	-1	-1	0
chr4	6361063	T	C	PASS	0/1	intergenic_region	MODIFIER	LOC106558665-LOC119871608	LOC106558665-LOC119871608	intergenic_region	LOC106558665_3-LOC119871608_3		-1	n.6361063T>C		-1	-1	-1	-1	-1	-1	0
chr4	6366071	T	C	PASS	0/1	intergenic_region	MODIFIER	LOC106558665-LOC119871608	LOC106558665-LOC119871608	intergenic_region	LOC106558665_3-LOC119871608_3		-1	n.6366071T>C		-1	-1	-1	-1	-1	-1	0
chr4	6425414	G	A	PASS	0/1	intergenic_region	MODIFIER	LOC106558665-LOC119871608	LOC106558665-LOC119871608	intergenic_region	LOC106558665_3-LOC119871608_3		-1	n.6425414G>A		-1	-1	-1	-1	-1	-1	0
chr4	6499004	C	A	PASS	0/1	intron_variant	MODIFIER	KCNK1	KCNK1	transcript	XM_038533885.1	protein_coding	1	c.356-5821G>T		-1	-1	-1	-1	-1	-1	0
chr4	6592871	T	C	PASS	0/1	intron_variant	MODIFIER	LOC119871609	LOC119871609	transcript	XR_005357532.1	pseudogene	1	n.283-6757A>G		-1	-1	-1	-1	-1	-1	0
chr4	6604446	C	T	PASS	0/1	upstream_gene_variant	MODIFIER	LOC119871609	LOC119871609	transcript	XR_005357532.1	pseudogene	-1	n.-1860G>A		-1	-1	-1	-1	-1	-1	1860
chr4	6604446	C	T	PASS	0/1	intron_variant	MODIFIER	LOC111095692	LOC111095692	transcript	XR_005357535.1	pseudogene	2	n.436-1080G>A		-1	-1	-1	-1	-1	-1	0
chr4	6604446	C	T	PASS	0/1	intron_variant	MODIFIER	LOC111095692	LOC111095692	transcript	XR_005357533.1	pseudogene	2	n.432-1080G>A		-1	-1	-1	-1	-1	-1	0
chr4	6604446	C	T	PASS	0/1	intron_variant	MODIFIER	LOC111095692	LOC111095692	transcript	XR_005357534.1	pseudogene	3	n.386-1080G>A		-1	-1	-1	-1	-1	-1	0
chr4	6629023	C	T	PASS	0/1	intergenic_region	MODIFIER	LOC111095692-LOC111095693	LOC111095692-LOC111095693	intergenic_region	LOC111095692_3-LOC111095693_3		-1	n.6629023C>T		-1	-1	-1	-1	-1	-1	0
chr4	6709812	T	C	PASS	0/1	upstream_gene_variant	MODIFIER	LOC111095693	LOC111095693	transcript	XR_005357536.1	pseudogene	-1	n.-1109A>G		-1	-1	-1	-1	-1	-1	1109
chr4	6709812	T	C	PASS	0/1	upstream_gene_variant	MODIFIER	LOC111095693	LOC111095693	transcript	XR_005357537.1	pseudogene	-1	n.-1102A>G		-1	-1	-1	-1	-1	-1	1102
chr4	6709812	T	C	PASS	0/1	downstream_gene_variant	MODIFIER	MAP3K21	MAP3K21	transcript	XM_038533886.1	protein_coding	-1	c.*4970A>G		-1	-1	-1	-1	-1	-1	2572
chr4	6709812	T	C	PASS	0/1	downstream_gene_variant	MODIFIER	MAP3K21	MAP3K21	transcript	XM_038533887.1	protein_coding	-1	c.*4970A>G		-1	-1	-1	-1	-1	-1	2572
chr4	6709812	T	C	PASS	0/1	intergenic_region	MODIFIER	LOC111095693-MAP3K21	LOC111095693-MAP3K21	intergenic_region	LOC111095693_3-MAP3K21_3		-1	n.6709812T>C		-1	-1	-1	-1	-1	-1	0
chr4	6778567	G	C	PASS	0/1	intron_variant	MODIFIER	LOC119871441	LOC119871441	transcript	XR_005357784.1	pseudogene	1	n.32-10056C>G		-1	-1	-1	-1	-1	-1	0
chr4	7410255	T	C	PASS	0/1	intron_variant	MODIFIER	SIPA1L2	SIPA1L2	transcript	XM_038533897.1	protein_coding	1	c.-314+7904T>C		-1	-1	-1	-1	-1	-1	0
chr4	7410255	T	C	PASS	0/1	intron_variant	MODIFIER	SIPA1L2	SIPA1L2	transcript	XM_038533898.1	protein_coding	1	c.-314+8727T>C		-1	-1	-1	-1	-1	-1	0
chr4	7410255	T	C	PASS	0/1	intron_variant	MODIFIER	SIPA1L2	SIPA1L2	transcript	XM_038533904.1	protein_coding	1	c.-314+7904T>C		-1	-1	-1	-1	-1	-1	0
chr4	7410255	T	C	PASS	0/1	intron_variant	MODIFIER	SIPA1L2	SIPA1L2	transcript	XM_038533899.1	protein_coding	1	c.-423+7904T>C		-1	-1	-1	-1	-1	-1	0
chr4	7410255	T	C	PASS	0/1	intron_variant	MODIFIER	SIPA1L2	SIPA1L2	transcript	XM_038533905.1	protein_coding	1	c.-314+7904T>C		-1	-1	-1	-1	-1	-1	0
chr4	7410255	T	C	PASS	0/1	intron_variant	MODIFIER	SIPA1L2	SIPA1L2	transcript	XM_038533901.1	protein_coding	1	c.-314+7904T>C		-1	-1	-1	-1	-1	-1	0
chr4	7410255	T	C	PASS	0/1	intron_variant	MODIFIER	SIPA1L2	SIPA1L2	transcript	XM_038533902.1	protein_coding	1	c.-314+7904T>C		-1	-1	-1	-1	-1	-1	0
chr4	7410255	T	C	PASS	0/1	intron_variant	MODIFIER	SIPA1L2	SIPA1L2	transcript	XM_038533903.1	protein_coding	1	c.-314+7904T>C		-1	-1	-1	-1	-1	-1	0
chr4	7596023	GGTTGCT	G	PASS	0/1	intron_variant	MODIFIER	SIPA1L2	SIPA1L2	transcript	XM_038533897.1	protein_coding	18	c.4637-2299_4637-2294delGTTGCT		-1	-1	-1	-1	-1	-1	0
chr4	7596023	GGTTGCT	G	PASS	0/1	intron_variant	MODIFIER	SIPA1L2	SIPA1L2	transcript	XM_038533898.1	protein_coding	18	c.4637-2299_4637-2294delGTTGCT		-1	-1	-1	-1	-1	-1	0
chr4	7596023	GGTTGCT	G	PASS	0/1	intron_variant	MODIFIER	SIPA1L2	SIPA1L2	transcript	XM_038533904.1	protein_coding	18	c.4636+6996_4636+7001delGTTGCT		-1	-1	-1	-1	-1	-1	0
chr4	7596023	GGTTGCT	G	PASS	0/1	intron_variant	MODIFIER	SIPA1L2	SIPA1L2	transcript	XM_038533899.1	protein_coding	19	c.4637-2299_4637-2294delGTTGCT		-1	-1	-1	-1	-1	-1	0
chr4	7596023	GGTTGCT	G	PASS	0/1	intron_variant	MODIFIER	SIPA1L2	SIPA1L2	transcript	XM_038533905.1	protein_coding	18	c.4636+6996_4636+7001delGTTGCT		-1	-1	-1	-1	-1	-1	0
chr4	7596023	GGTTGCT	G	PASS	0/1	intron_variant	MODIFIER	SIPA1L2	SIPA1L2	transcript	XM_038533901.1	protein_coding	18	c.4625-2299_4625-2294delGTTGCT		-1	-1	-1	-1	-1	-1	0
chr4	7596023	GGTTGCT	G	PASS	0/1	intron_variant	MODIFIER	SIPA1L2	SIPA1L2	transcript	XM_038533902.1	protein_coding	18	c.4637-2299_4637-2294delGTTGCT		-1	-1	-1	-1	-1	-1	0
chr4	7596023	GGTTGCT	G	PASS	0/1	intron_variant	MODIFIER	SIPA1L2	SIPA1L2	transcript	XM_038533903.1	protein_coding	18	c.4625-2299_4625-2294delGTTGCT		-1	-1	-1	-1	-1	-1	0
chr4	7596023	GGTTGCT	G	PASS	0/1	intron_variant	MODIFIER	SIPA1L2	SIPA1L2	transcript	XM_038533900.1	protein_coding	17	c.4637-2299_4637-2294delGTTGCT		-1	-1	-1	-1	-1	-1	0
chr4	7993195	G	A	PASS	0/1	intron_variant	MODIFIER	DISC1	DISC1	transcript	XM_038533906.1	protein_coding	9	c.1985-17820C>T		-1	-1	-1	-1	-1	-1	0
chr4	7993195	G	A	PASS	0/1	intron_variant	MODIFIER	DISC1	DISC1	transcript	XR_005357793.1	pseudogene	9	n.2005-17820C>T		-1	-1	-1	-1	-1	-1	0
chr4	7993195	G	A	PASS	0/1	intron_variant	MODIFIER	DISC1	DISC1	transcript	XR_005357794.1	pseudogene	9	n.2005-15903C>T		-1	-1	-1	-1	-1	-1	0
chr4	7993195	G	A	PASS	0/1	intron_variant	MODIFIER	DISC1	DISC1	transcript	XM_038533907.1	protein_coding	9	c.1985-246C>T		-1	-1	-1	-1	-1	-1	0
chr4	8140274	C	T	PASS	0/1	intron_variant	MODIFIER	DISC1	DISC1	transcript	XM_038533906.1	protein_coding	4	c.1272-5820G>A		-1	-1	-1	-1	-1	-1	0
chr4	8140274	C	T	PASS	0/1	intron_variant	MODIFIER	DISC1	DISC1	transcript	XR_005357793.1	pseudogene	4	n.1292-5820G>A		-1	-1	-1	-1	-1	-1	0
chr4	8140274	C	T	PASS	0/1	intron_variant	MODIFIER	DISC1	DISC1	transcript	XR_005357794.1	pseudogene	4	n.1292-5820G>A		-1	-1	-1	-1	-1	-1	0
chr4	8140274	C	T	PASS	0/1	intron_variant	MODIFIER	DISC1	DISC1	transcript	XM_038533907.1	protein_coding	4	c.1272-5820G>A		-1	-1	-1	-1	-1	-1	0
chr4	8296122	C	T	PASS	0/1	intergenic_region	MODIFIER	LOC119876187-TSNAX	LOC119876187-TSNAX	intergenic_region	LOC119876187-TSNAX_3		-1	n.8296122C>T		-1	-1	-1	-1	-1	-1	0
chr4	8597754	G	A	PASS	0/1	downstream_gene_variant	MODIFIER	LOC119871444	LOC119871444	transcript	XR_005357797.1	pseudogene	-1	n.*3922G>A		-1	-1	-1	-1	-1	-1	3922
chr4	8597754	G	A	PASS	0/1	intron_variant	MODIFIER	TRIM67	TRIM67	transcript	XM_038533921.1	protein_coding	7	c.1814-604C>T		-1	-1	-1	-1	-1	-1	0
chr4	8907814	T	C	PASS	0/1	upstream_gene_variant	MODIFIER	C4H1orf198	C4H1orf198	transcript	XM_038533934.1	protein_coding	-1	c.-4480T>C		-1	-1	-1	-1	-1	-1	4449
chr4	8907814	T	C	PASS	0/1	intergenic_region	MODIFIER	TTC13-C4H1orf198	TTC13-C4H1orf198	intergenic_region	TTC13_3-C4H1orf198_3		-1	n.8907814T>C		-1	-1	-1	-1	-1	-1	0
chr4	9272711	T	A	PASS	0/1	intergenic_region	MODIFIER	LOC111095696-PGBD5	LOC111095696-PGBD5	intergenic_region	LOC111095696_3-PGBD5_3		-1	n.9272711T>A		-1	-1	-1	-1	-1	-1	0
chr4	9284834	C	A	PASS	0/1	intergenic_region	MODIFIER	LOC111095696-PGBD5	LOC111095696-PGBD5	intergenic_region	LOC111095696_3-PGBD5_3		-1	n.9284834C>A		-1	-1	-1	-1	-1	-1	0
chr4	9284838	T	A	PASS	0/1	intergenic_region	MODIFIER	LOC111095696-PGBD5	LOC111095696-PGBD5	intergenic_region	LOC111095696_3-PGBD5_3		-1	n.9284838T>A		-1	-1	-1	-1	-1	-1	0
chr4	9284840	T	G	PASS	0/1	intergenic_region	MODIFIER	LOC111095696-PGBD5	LOC111095696-PGBD5	intergenic_region	LOC111095696_3-PGBD5_3		-1	n.9284840T>G		-1	-1	-1	-1	-1	-1	0
chr4	9404494	C	G	PASS	0/1	downstream_gene_variant	MODIFIER	PGBD5	PGBD5	transcript	XM_038533937.1	protein_coding	-1	c.*3039C>G		-1	-1	-1	-1	-1	-1	1238
chr4	9404494	C	G	PASS	0/1	downstream_gene_variant	MODIFIER	PGBD5	PGBD5	transcript	XM_038533938.1	protein_coding	-1	c.*2843C>G		-1	-1	-1	-1	-1	-1	1238
chr4	9404494	C	G	PASS	0/1	intergenic_region	MODIFIER	PGBD5-GALNT2	PGBD5-GALNT2	intergenic_region	PGBD5_3-GALNT2_3		-1	n.9404494C>G		-1	-1	-1	-1	-1	-1	0
chr4	9405048	C	T	PASS	0/1	downstream_gene_variant	MODIFIER	PGBD5	PGBD5	transcript	XM_038533937.1	protein_coding	-1	c.*3593C>T		-1	-1	-1	-1	-1	-1	1792
chr4	9405048	C	T	PASS	0/1	downstream_gene_variant	MODIFIER	PGBD5	PGBD5	transcript	XM_038533938.1	protein_coding	-1	c.*3397C>T		-1	-1	-1	-1	-1	-1	1792
chr4	9405048	C	T	PASS	0/1	intergenic_region	MODIFIER	PGBD5-GALNT2	PGBD5-GALNT2	intergenic_region	PGBD5_3-GALNT2_3		-1	n.9405048C>T		-1	-1	-1	-1	-1	-1	0
chr4	9446989	G	A	PASS	0/1	intron_variant	MODIFIER	GALNT2	GALNT2	transcript	XM_038533940.1	protein_coding	13	c.1314-850C>T		-1	-1	-1	-1	-1	-1	0
chr4	9446989	G	A	PASS	0/1	intron_variant	MODIFIER	GALNT2	GALNT2	transcript	XM_038533942.1	protein_coding	13	c.1113-850C>T		-1	-1	-1	-1	-1	-1	0
chr4	9446989	G	A	PASS	0/1	intron_variant	MODIFIER	GALNT2	GALNT2	transcript	XM_038533941.1	protein_coding	13	c.1257-850C>T		-1	-1	-1	-1	-1	-1	0
chr4	9470161	G	A	PASS	0/1	intron_variant	MODIFIER	GALNT2	GALNT2	transcript	XM_038533940.1	protein_coding	3	c.375-628C>T		-1	-1	-1	-1	-1	-1	0
chr4	9470161	G	A	PASS	0/1	intron_variant	MODIFIER	GALNT2	GALNT2	transcript	XM_038533942.1	protein_coding	3	c.174-628C>T		-1	-1	-1	-1	-1	-1	0
chr4	9470161	G	A	PASS	0/1	intron_variant	MODIFIER	GALNT2	GALNT2	transcript	XM_038533941.1	protein_coding	3	c.318-628C>T		-1	-1	-1	-1	-1	-1	0
chr4	9715887	C	T	PASS	0/1	intergenic_region	MODIFIER	LOC119871613-LOC488981	LOC119871613-LOC488981	intergenic_region	LOC119871613_3-LOC488981_3		-1	n.9715887C>T		-1	-1	-1	-1	-1	-1	0
chr4	10052498	A	C	PASS	0/1	intron_variant	MODIFIER	TAF5L	TAF5L	transcript	XM_038533948.1	protein_coding	1	c.135+4703A>C		-1	-1	-1	-1	-1	-1	0
chr4	10052498	A	C	PASS	0/1	intron_variant	MODIFIER	TAF5L	TAF5L	transcript	XM_038533949.1	protein_coding	1	c.-3-5095A>C		-1	-1	-1	-1	-1	-1	0
chr4	10052498	A	C	PASS	0/1	intron_variant	MODIFIER	TAF5L	TAF5L	transcript	XM_038533950.1	protein_coding	1	c.-3-5095A>C		-1	-1	-1	-1	-1	-1	0
chr4	10158824	G	A	PASS	0/1	intron_variant	MODIFIER	NUP133	NUP133	transcript	XM_038533951.1	protein_coding	3	c.405+331G>A		-1	-1	-1	-1	-1	-1	0
chr4	11200457	G	A	PASS	0/1	intron_variant	MODIFIER	UBE2D1	UBE2D1	transcript	XM_038533965.1	protein_coding	1	c.24+8427G>A		-1	-1	-1	-1	-1	-1	0
chr4	11200457	G	A	PASS	0/1	intron_variant	MODIFIER	LOC111095448	LOC111095448	transcript	XR_005357838.1	pseudogene	2	n.391-18027C>T		-1	-1	-1	-1	-1	-1	0
chr4	11200457	G	A	PASS	0/1	intron_variant	MODIFIER	LOC111095448	LOC111095448	transcript	XR_005357835.1	pseudogene	2	n.391-7098C>T		-1	-1	-1	-1	-1	-1	0
chr4	11200457	G	A	PASS	0/1	intron_variant	MODIFIER	LOC111095448	LOC111095448	transcript	XR_005357837.1	pseudogene	3	n.580-7098C>T		-1	-1	-1	-1	-1	-1	0
chr4	12058024	T	TAAAAATATTTTTTAAATAAAAAAAAAAAAAAAAAAAAAAAAAAAAAAAAAAAAAAAAAAAAAAAAAAAAAA	PASS	0/1	upstream_gene_variant	MODIFIER	LOC102155265	LOC102155265	transcript	XR_005357839.1	pseudogene	-1	n.-1541_-1540insTTTTTTTTTTTTTTTTTTTTTTTTTTTTTTTTTTTTTTTTTTTTTTTTTTTTTTATTTAAAAAATATTTTT		-1	-1	-1	-1	-1	-1	1541
chr4	12058024	T	TAAAAATATTTTTTAAATAAAAAAAAAAAAAAAAAAAAAAAAAAAAAAAAAAAAAAAAAAAAAAAAAAAAAA	PASS	0/1	upstream_gene_variant	MODIFIER	LOC102155265	LOC102155265	transcript	XR_005357842.1	pseudogene	-1	n.-1540_-1539insTTTTTTTTTTTTTTTTTTTTTTTTTTTTTTTTTTTTTTTTTTTTTTTTTTTTTTATTTAAAAAATATTTTT		-1	-1	-1	-1	-1	-1	1540
chr4	12058024	T	TAAAAATATTTTTTAAATAAAAAAAAAAAAAAAAAAAAAAAAAAAAAAAAAAAAAAAAAAAAAAAAAAAAAA	PASS	0/1	upstream_gene_variant	MODIFIER	LOC102155265	LOC102155265	transcript	XR_005357841.1	pseudogene	-1	n.-1540_-1539insTTTTTTTTTTTTTTTTTTTTTTTTTTTTTTTTTTTTTTTTTTTTTTTTTTTTTTATTTAAAAAATATTTTT		-1	-1	-1	-1	-1	-1	1540
chr4	12058024	T	TAAAAATATTTTTTAAATAAAAAAAAAAAAAAAAAAAAAAAAAAAAAAAAAAAAAAAAAAAAAAAAAAAAAA	PASS	0/1	upstream_gene_variant	MODIFIER	LOC102155265	LOC102155265	transcript	XR_005357843.1	pseudogene	-1	n.-1541_-1540insTTTTTTTTTTTTTTTTTTTTTTTTTTTTTTTTTTTTTTTTTTTTTTTTTTTTTTATTTAAAAAATATTTTT		-1	-1	-1	-1	-1	-1	1541
chr4	12058024	T	TAAAAATATTTTTTAAATAAAAAAAAAAAAAAAAAAAAAAAAAAAAAAAAAAAAAAAAAAAAAAAAAAAAAA	PASS	0/1	upstream_gene_variant	MODIFIER	LOC102155265	LOC102155265	transcript	XR_005357840.1	pseudogene	-1	n.-1541_-1540insTTTTTTTTTTTTTTTTTTTTTTTTTTTTTTTTTTTTTTTTTTTTTTTTTTTTTTATTTAAAAAATATTTTT		-1	-1	-1	-1	-1	-1	1541
chr4	12058024	T	TAAAAATATTTTTTAAATAAAAAAAAAAAAAAAAAAAAAAAAAAAAAAAAAAAAAAAAAAAAAAAAAAAAAA	PASS	0/1	upstream_gene_variant	MODIFIER	PHYHIPL	PHYHIPL	transcript	XM_038533982.1	protein_coding	-1	c.-3961_-3960insAAAAATATTTTTTAAATAAAAAAAAAAAAAAAAAAAAAAAAAAAAAAAAAAAAAAAAAAAAAAAAAAAAAA		-1	-1	-1	-1	-1	-1	3820
chr4	12058024	T	TAAAAATATTTTTTAAATAAAAAAAAAAAAAAAAAAAAAAAAAAAAAAAAAAAAAAAAAAAAAAAAAAAAAA	PASS	0/1	intron_variant	MODIFIER	PHYHIPL	PHYHIPL	transcript	XM_038533979.1	protein_coding	1	c.106+1073_106+1074insAAAAATATTTTTTAAATAAAAAAAAAAAAAAAAAAAAAAAAAAAAAAAAAAAAAAAAAAAAAAAAAAAAAA		-1	-1	-1	-1	-1	-1	0
chr4	13233893	T	C	PASS	0/1	downstream_gene_variant	MODIFIER	LOC111095452	LOC111095452	transcript	XR_005357852.1	pseudogene	-1	n.*1344T>C		-1	-1	-1	-1	-1	-1	1344
chr4	13233893	T	C	PASS	0/1	intron_variant	MODIFIER	ANK3	ANK3	transcript	XM_038533992.1	protein_coding	2	c.96+147763A>G		-1	-1	-1	-1	-1	-1	0
chr4	13366793	TA	T	PASS	0/1	intron_variant	MODIFIER	ANK3	ANK3	transcript	XM_038533992.1	protein_coding	2	c.96+14862delT		-1	-1	-1	-1	-1	-1	0
chr4	14504294	G	A	PASS	0/1	intron_variant	MODIFIER	CABCOCO1	CABCOCO1	transcript	XM_038534029.1	protein_coding	5	c.421-25518G>A		-1	-1	-1	-1	-1	-1	0
chr4	14504294	G	A	PASS	0/1	intron_variant	MODIFIER	CABCOCO1	CABCOCO1	transcript	XM_038534030.1	protein_coding	5	c.319-25518G>A		-1	-1	-1	-1	-1	-1	0
chr4	14504294	G	A	PASS	0/1	intron_variant	MODIFIER	CABCOCO1	CABCOCO1	transcript	XM_038534031.1	protein_coding	5	c.319-25518G>A		-1	-1	-1	-1	-1	-1	0
chr4	15152044	C	CATGAA	PASS	0/1	3_prime_UTR_variant	MODIFIER	ZNF365	ZNF365	transcript	XM_038534044.1	protein_coding	4	c.*1090_*1091insATGAA		-1	-1	-1	-1	-1	-1	1091
chr4	15152046	C	T	PASS	0/1	3_prime_UTR_variant	MODIFIER	ZNF365	ZNF365	transcript	XM_038534044.1	protein_coding	4	c.*1092C>T		-1	-1	-1	-1	-1	-1	1092
chr4	15152047	TCC	T	PASS	0/1	3_prime_UTR_variant	MODIFIER	ZNF365	ZNF365	transcript	XM_038534044.1	protein_coding	4	c.*1094_*1095delCC		-1	-1	-1	-1	-1	-1	1094
chr4	15152049	C	CAGA	PASS	0/1	3_prime_UTR_variant	MODIFIER	ZNF365	ZNF365	transcript	XM_038534044.1	protein_coding	4	c.*1096_*1097insGAA		-1	-1	-1	-1	-1	-1	1097
chr4	16681991	G	A	PASS	0/1	intergenic_region	MODIFIER	LOC106558700-LOC100686418	LOC106558700-LOC100686418	intergenic_region	LOC106558700_3-LOC100686418_3		-1	n.16681991G>A		-1	-1	-1	-1	-1	-1	0
chr4	16768866	G	T	PASS	0/1	intergenic_region	MODIFIER	LOC106558700-LOC100686418	LOC106558700-LOC100686418	intergenic_region	LOC106558700_3-LOC100686418_3		-1	n.16768866G>T		-1	-1	-1	-1	-1	-1	0
chr4	17584108	A	G	PASS	0/1	intergenic_region	MODIFIER	LOC102152895-LOC100856460	LOC102152895-LOC100856460	intergenic_region	LOC102152895_3-LOC100856460_3		-1	n.17584108A>G		-1	-1	-1	-1	-1	-1	0
chr4	17841742	G	A	PASS	0/1	intergenic_region	MODIFIER	LOC100856460-LOC100686735	LOC100856460-LOC100686735	intergenic_region	LOC100856460_3-LOC100686735_3		-1	n.17841742G>A		-1	-1	-1	-1	-1	-1	0
chr4	18071128	T	C	PASS	0/1	intergenic_region	MODIFIER	LOC100687454_2-CTNNA3	LOC100687454_2-CTNNA3	intergenic_region	LOC100687454_2-CTNNA3_3		-1	n.18071128T>C		-1	-1	-1	-1	-1	-1	0
chr4	18964755	AAAT	A	PASS	2025-01-01	intron_variant	MODIFIER	CTNNA3	CTNNA3	transcript	XM_038534067.1	protein_coding	7	c.1048-87194_1048-87192delATT		-1	-1	-1	-1	-1	-1	0
chr4	18964755	AAAT	A	PASS	2025-01-01	intron_variant	MODIFIER	CTNNA3	CTNNA3	transcript	XM_038534069.1	protein_coding	6	c.1048-87194_1048-87192delATT		-1	-1	-1	-1	-1	-1	0
chr4	18964755	AAAT	A	PASS	2025-01-01	intron_variant	MODIFIER	CTNNA3	CTNNA3	transcript	XM_038534068.1	protein_coding	7	c.1048-87194_1048-87192delATT		-1	-1	-1	-1	-1	-1	0
chr4	18964755	AAAT	A	PASS	2025-01-01	intron_variant	MODIFIER	CTNNA3	CTNNA3	transcript	XM_038534070.1	protein_coding	7	c.1048-87194_1048-87192delATT		-1	-1	-1	-1	-1	-1	0
chr4	18964755	AAAT	A	PASS	2025-01-01	intron_variant	MODIFIER	CTNNA3	CTNNA3	transcript	XM_038534071.1	protein_coding	7	c.1048-87194_1048-87192delATT		-1	-1	-1	-1	-1	-1	0
chr4	18964755	AAAT	A	PASS	2025-01-01	intron_variant	MODIFIER	CTNNA3	CTNNA3	transcript	XM_038534072.1	protein_coding	7	c.1048-87194_1048-87192delATT		-1	-1	-1	-1	-1	-1	0
chr4	18964755	AAAT	A	PASS	2025-01-01	intron_variant	MODIFIER	CTNNA3	CTNNA3	transcript	XM_038534073.1	protein_coding	7	c.1048-87194_1048-87192delATT		-1	-1	-1	-1	-1	-1	0
chr4	19325793	A	G	PASS	0/1	intron_variant	MODIFIER	CTNNA3	CTNNA3	transcript	XM_038534067.1	protein_coding	6	c.843+3205T>C		-1	-1	-1	-1	-1	-1	0
chr4	19325793	A	G	PASS	0/1	intron_variant	MODIFIER	CTNNA3	CTNNA3	transcript	XM_038534069.1	protein_coding	5	c.843+3205T>C		-1	-1	-1	-1	-1	-1	0
chr4	19325793	A	G	PASS	0/1	intron_variant	MODIFIER	CTNNA3	CTNNA3	transcript	XM_038534068.1	protein_coding	6	c.843+3205T>C		-1	-1	-1	-1	-1	-1	0
chr4	19325793	A	G	PASS	0/1	intron_variant	MODIFIER	CTNNA3	CTNNA3	transcript	XM_038534070.1	protein_coding	6	c.843+3205T>C		-1	-1	-1	-1	-1	-1	0
chr4	19325793	A	G	PASS	0/1	intron_variant	MODIFIER	CTNNA3	CTNNA3	transcript	XM_038534071.1	protein_coding	6	c.843+3205T>C		-1	-1	-1	-1	-1	-1	0
chr4	19325793	A	G	PASS	0/1	intron_variant	MODIFIER	CTNNA3	CTNNA3	transcript	XM_038534072.1	protein_coding	6	c.843+3205T>C		-1	-1	-1	-1	-1	-1	0
chr4	19325793	A	G	PASS	0/1	intron_variant	MODIFIER	CTNNA3	CTNNA3	transcript	XM_038534073.1	protein_coding	6	c.843+3205T>C		-1	-1	-1	-1	-1	-1	0
chr4	19913254	A	T	PASS	0/1	intron_variant	MODIFIER	SIRT1	SIRT1	transcript	XM_038534097.1	protein_coding	4	c.930+4569A>T		-1	-1	-1	-1	-1	-1	0
chr4	19913254	A	T	PASS	0/1	intron_variant	MODIFIER	SIRT1	SIRT1	transcript	XM_038534098.1	protein_coding	4	c.930+4569A>T		-1	-1	-1	-1	-1	-1	0
chr4	19913254	A	T	PASS	0/1	intron_variant	MODIFIER	SIRT1	SIRT1	transcript	XM_038534099.1	protein_coding	4	c.366+4569A>T		-1	-1	-1	-1	-1	-1	0
chr4	19913254	A	T	PASS	0/1	intron_variant	MODIFIER	SIRT1	SIRT1	transcript	XM_038534100.1	protein_coding	1	c.-93+4569A>T		-1	-1	-1	-1	-1	-1	0
chr4	21449114	GT	G	PASS	0/1	downstream_gene_variant	MODIFIER	LOC119871624	LOC119871624	transcript	XR_005357581.1	pseudogene	-1	n.*3696delT		-1	-1	-1	-1	-1	-1	3696
chr4	21449114	GT	G	PASS	0/1	intergenic_region	MODIFIER	LOC119871624-COL13A1	LOC119871624-COL13A1	intergenic_region	LOC119871624_3-COL13A1_3		-1	n.21449115delT		-1	-1	-1	-1	-1	-1	0
chr4	22156713	C	T	PASS	0/1	intron_variant	MODIFIER	PALD1	PALD1	transcript	XM_038534215.1	protein_coding	1	c.-29-17954C>T		-1	-1	-1	-1	-1	-1	0
chr4	22156713	C	T	PASS	0/1	intron_variant	MODIFIER	PALD1	PALD1	transcript	XM_038534218.1	protein_coding	1	c.-29-17954C>T		-1	-1	-1	-1	-1	-1	0
chr4	22156713	C	T	PASS	0/1	intron_variant	MODIFIER	PALD1	PALD1	transcript	XM_038534219.1	protein_coding	1	c.-29-17954C>T		-1	-1	-1	-1	-1	-1	0
chr4	22156713	C	T	PASS	0/1	intron_variant	MODIFIER	PALD1	PALD1	transcript	XM_038534216.1	protein_coding	1	c.-29-17954C>T		-1	-1	-1	-1	-1	-1	0
chr4	22156713	C	T	PASS	0/1	intron_variant	MODIFIER	PALD1	PALD1	transcript	XM_038534217.1	protein_coding	1	c.-30+1546C>T		-1	-1	-1	-1	-1	-1	0
chr4	22661336	G	C	PASS	0/1	upstream_gene_variant	MODIFIER	LOC119871626	LOC119871626	transcript	XR_005357586.1	pseudogene	-1	n.-1248C>G		-1	-1	-1	-1	-1	-1	1248
chr4	22661336	G	C	PASS	0/1	intergenic_region	MODIFIER	LOC119871626-UNC5B	LOC119871626-UNC5B	intergenic_region	LOC119871626_3-UNC5B_3		-1	n.22661336G>C		-1	-1	-1	-1	-1	-1	0
chr4	22667308	C	T	PASS	0/1	intergenic_region	MODIFIER	LOC119871626-UNC5B	LOC119871626-UNC5B	intergenic_region	LOC119871626_3-UNC5B_3		-1	n.22667308C>T		-1	-1	-1	-1	-1	-1	0
chr4	22953887	C	T	PASS	0/1	intron_variant	MODIFIER	CDH23	CDH23	transcript	XM_038534260.1	protein_coding	2	c.145+6513C>T		-1	-1	-1	-1	-1	-1	0
chr4	22953887	C	T	PASS	0/1	intron_variant	MODIFIER	CDH23	CDH23	transcript	XM_038534259.1	protein_coding	2	c.145+6513C>T		-1	-1	-1	-1	-1	-1	0
chr4	22953887	C	T	PASS	0/1	intron_variant	MODIFIER	CDH23	CDH23	transcript	XM_038534258.1	protein_coding	2	c.145+6513C>T		-1	-1	-1	-1	-1	-1	0
chr4	22953887	C	T	PASS	0/1	intron_variant	MODIFIER	CDH23	CDH23	transcript	XM_038534257.1	protein_coding	2	c.145+6513C>T		-1	-1	-1	-1	-1	-1	0
chr4	22953887	C	T	PASS	0/1	intron_variant	MODIFIER	CDH23	CDH23	transcript	XM_038534255.1	protein_coding	2	c.145+6513C>T		-1	-1	-1	-1	-1	-1	0
chr4	22953887	C	T	PASS	0/1	intron_variant	MODIFIER	CDH23	CDH23	transcript	XM_038534256.1	protein_coding	2	c.145+6513C>T		-1	-1	-1	-1	-1	-1	0
chr4	23086625	G	T	PASS	0/1	intron_variant	MODIFIER	CDH23	CDH23	transcript	XM_038534260.1	protein_coding	8	c.832+4035G>T		-1	-1	-1	-1	-1	-1	0
chr4	23086625	G	T	PASS	0/1	intron_variant	MODIFIER	CDH23	CDH23	transcript	XM_038534259.1	protein_coding	8	c.832+4035G>T		-1	-1	-1	-1	-1	-1	0
chr4	23086625	G	T	PASS	0/1	intron_variant	MODIFIER	CDH23	CDH23	transcript	XM_038534258.1	protein_coding	8	c.832+4035G>T		-1	-1	-1	-1	-1	-1	0
chr4	23086625	G	T	PASS	0/1	intron_variant	MODIFIER	CDH23	CDH23	transcript	XM_038534257.1	protein_coding	8	c.832+4035G>T		-1	-1	-1	-1	-1	-1	0
chr4	23086625	G	T	PASS	0/1	intron_variant	MODIFIER	CDH23	CDH23	transcript	XM_038534255.1	protein_coding	8	c.832+4035G>T		-1	-1	-1	-1	-1	-1	0
chr4	23086625	G	T	PASS	0/1	intron_variant	MODIFIER	CDH23	CDH23	transcript	XM_038534256.1	protein_coding	8	c.832+4035G>T		-1	-1	-1	-1	-1	-1	0
chr4	25640207	T	C	PASS	0/1	intron_variant	MODIFIER	ADK	ADK	transcript	XM_038534413.1	protein_coding	8	c.807+21749T>C		-1	-1	-1	-1	-1	-1	0
chr4	25640207	T	C	PASS	0/1	intron_variant	MODIFIER	ADK	ADK	transcript	XM_038534415.1	protein_coding	7	c.726+21749T>C		-1	-1	-1	-1	-1	-1	0
chr4	25640207	T	C	PASS	0/1	intron_variant	MODIFIER	ADK	ADK	transcript	XM_038534418.1	protein_coding	7	c.637-42806T>C		-1	-1	-1	-1	-1	-1	0
chr4	25640207	T	C	PASS	0/1	intron_variant	MODIFIER	ADK	ADK	transcript	XM_038534420.1	protein_coding	5	c.597+21749T>C		-1	-1	-1	-1	-1	-1	0
chr4	25640207	T	C	PASS	0/1	intron_variant	MODIFIER	ADK	ADK	transcript	XM_038534417.1	protein_coding	6	c.651+21749T>C		-1	-1	-1	-1	-1	-1	0
chr4	25640207	T	C	PASS	0/1	intron_variant	MODIFIER	ADK	ADK	transcript	XM_038534414.1	protein_coding	8	c.756+21749T>C		-1	-1	-1	-1	-1	-1	0
chr4	25640207	T	C	PASS	0/1	intron_variant	MODIFIER	ADK	ADK	transcript	XM_038534416.1	protein_coding	7	c.675+21749T>C		-1	-1	-1	-1	-1	-1	0
chr4	25640207	T	C	PASS	0/1	intron_variant	MODIFIER	ADK	ADK	transcript	XM_038534419.1	protein_coding	6	c.600+21749T>C		-1	-1	-1	-1	-1	-1	0
chr4	25640207	T	C	PASS	0/1	intron_variant	MODIFIER	ADK	ADK	transcript	XM_038534421.1	protein_coding	8	c.642+21749T>C		-1	-1	-1	-1	-1	-1	0
chr4	25720084	T	G	PASS	0/1	intron_variant	MODIFIER	ADK	ADK	transcript	XM_038534413.1	protein_coding	10	c.959-23392T>G		-1	-1	-1	-1	-1	-1	0
chr4	25720084	T	G	PASS	0/1	intron_variant	MODIFIER	ADK	ADK	transcript	XM_038534415.1	protein_coding	9	c.878-23392T>G		-1	-1	-1	-1	-1	-1	0
chr4	25720084	T	G	PASS	0/1	intron_variant	MODIFIER	ADK	ADK	transcript	XM_038534418.1	protein_coding	9	c.788-23392T>G		-1	-1	-1	-1	-1	-1	0
chr4	25720084	T	G	PASS	0/1	intron_variant	MODIFIER	ADK	ADK	transcript	XM_038534420.1	protein_coding	7	c.749-23392T>G		-1	-1	-1	-1	-1	-1	0
chr4	25720084	T	G	PASS	0/1	intron_variant	MODIFIER	ADK	ADK	transcript	XM_038534417.1	protein_coding	8	c.803-23392T>G		-1	-1	-1	-1	-1	-1	0
chr4	25720084	T	G	PASS	0/1	intron_variant	MODIFIER	ADK	ADK	transcript	XM_038534414.1	protein_coding	10	c.908-23392T>G		-1	-1	-1	-1	-1	-1	0
chr4	25720084	T	G	PASS	0/1	intron_variant	MODIFIER	ADK	ADK	transcript	XM_038534416.1	protein_coding	9	c.827-23392T>G		-1	-1	-1	-1	-1	-1	0
chr4	25720084	T	G	PASS	0/1	intron_variant	MODIFIER	ADK	ADK	transcript	XM_038534419.1	protein_coding	8	c.752-23392T>G		-1	-1	-1	-1	-1	-1	0
chr4	25720084	T	G	PASS	0/1	intron_variant	MODIFIER	ADK	ADK	transcript	XM_038534421.1	protein_coding	10	c.794-23392T>G		-1	-1	-1	-1	-1	-1	0
chr4	25874506	CATA	C	PASS	0/1	intron_variant	MODIFIER	KAT6B	KAT6B	transcript	XM_038534422.1	protein_coding	3	c.621+8273_621+8275delATA		-1	-1	-1	-1	-1	-1	0
chr4	25874506	CATA	C	PASS	0/1	intron_variant	MODIFIER	KAT6B	KAT6B	transcript	XM_038534424.1	protein_coding	3	c.621+8273_621+8275delATA		-1	-1	-1	-1	-1	-1	0
chr4	25874506	CATA	C	PASS	0/1	intron_variant	MODIFIER	KAT6B	KAT6B	transcript	XM_038534425.1	protein_coding	3	c.621+8273_621+8275delATA		-1	-1	-1	-1	-1	-1	0
chr4	25874506	CATA	C	PASS	0/1	intron_variant	MODIFIER	KAT6B	KAT6B	transcript	XM_038534426.1	protein_coding	3	c.621+8273_621+8275delATA		-1	-1	-1	-1	-1	-1	0
chr4	25874506	CATA	C	PASS	0/1	intron_variant	MODIFIER	KAT6B	KAT6B	transcript	XM_038534427.1	protein_coding	3	c.621+8273_621+8275delATA		-1	-1	-1	-1	-1	-1	0
chr4	25874506	CATA	C	PASS	0/1	intron_variant	MODIFIER	KAT6B	KAT6B	transcript	XM_038534428.1	protein_coding	3	c.621+8273_621+8275delATA		-1	-1	-1	-1	-1	-1	0
chr4	26263469	A	C	PASS	0/1	intron_variant	MODIFIER	LOC102154060	LOC102154060	transcript	XR_005357981.1	pseudogene	5	n.558-15505A>C		-1	-1	-1	-1	-1	-1	0
chr4	26301573	C	T	PASS	0/1	intergenic_region	MODIFIER	LOC102154060-LOC111095499_1	LOC102154060-LOC111095499_1	intergenic_region	LOC102154060_3-LOC111095499_1		-1	n.26301573C>T		-1	-1	-1	-1	-1	-1	0
chr4	27575841	G	A	PASS	0/1	intron_variant	MODIFIER	KCNMA1	KCNMA1	transcript	NM_001003300.2_3	protein_coding	27	c.3318-3498C>T		-1	-1	-1	-1	-1	-1	0
chr4	27658051	C	G	PASS	0/1	intron_variant	MODIFIER	KCNMA1	KCNMA1	transcript	NM_001003300.2_3	protein_coding	19	c.1991+2918G>C		-1	-1	-1	-1	-1	-1	0
chr4	27658071	G	T	PASS	0/1	intron_variant	MODIFIER	KCNMA1	KCNMA1	transcript	NM_001003300.2_3	protein_coding	19	c.1991+2898C>A		-1	-1	-1	-1	-1	-1	0
chr4	28321735	T	C	PASS	0/1	upstream_gene_variant	MODIFIER	LOC106558686	LOC106558686	transcript	XR_005358007.1	pseudogene	-1	n.-925A>G		-1	-1	-1	-1	-1	-1	925
chr4	28321735	T	C	PASS	0/1	intergenic_region	MODIFIER	LOC106558686-LOC119871439	LOC106558686-LOC119871439	intergenic_region	LOC106558686_3-LOC119871439_3		-1	n.28321735T>C		-1	-1	-1	-1	-1	-1	0
chr4	28652396	C	G	PASS	0/1	upstream_gene_variant	MODIFIER	LOC111095507	LOC111095507	transcript	XR_005358014.1	pseudogene	-1	n.-682C>G		-1	-1	-1	-1	-1	-1	682
chr4	28652396	C	G	PASS	0/1	upstream_gene_variant	MODIFIER	LOC111095507	LOC111095507	transcript	XR_005358013.1	pseudogene	-1	n.-682C>G		-1	-1	-1	-1	-1	-1	682
chr4	28652396	C	G	PASS	0/1	intergenic_region	MODIFIER	LOC119871747-LOC111095507	LOC119871747-LOC111095507	intergenic_region	LOC119871747_3-LOC111095507_3		-1	n.28652396C>G		-1	-1	-1	-1	-1	-1	0
chr4	29138368	C	T	PASS	0/1	intron_variant	MODIFIER	LOC106558710	LOC106558710	transcript	XR_005358019.1	pseudogene	7	n.1821-295G>A		-1	-1	-1	-1	-1	-1	0
chr4	29138368	C	T	PASS	0/1	non_coding_transcript_exon_variant	MODIFIER	LOC106558710	LOC106558710	transcript	XR_005358018.1	pseudogene	8	n.3744G>A		-1	-1	-1	-1	-1	-1	0
chr4	29138368	C	T	PASS	0/1	non_coding_transcript_exon_variant	MODIFIER	LOC106558710	LOC106558710	transcript	XR_005358021.1	pseudogene	10	n.2482G>A		-1	-1	-1	-1	-1	-1	0
chr4	29138368	C	T	PASS	0/1	non_coding_transcript_exon_variant	MODIFIER	LOC106558710	LOC106558710	transcript	XR_005358022.1	pseudogene	9	n.2200G>A		-1	-1	-1	-1	-1	-1	0
chr4	29138368	C	T	PASS	0/1	non_coding_transcript_exon_variant	MODIFIER	LOC106558710	LOC106558710	transcript	XR_005358023.1	pseudogene	11	n.2614G>A		-1	-1	-1	-1	-1	-1	0
chr4	29138368	C	T	PASS	0/1	non_coding_transcript_exon_variant	MODIFIER	LOC106558710	LOC106558710	transcript	XR_005358024.1	pseudogene	10	n.2332G>A		-1	-1	-1	-1	-1	-1	0
chr4	29138368	C	T	PASS	0/1	non_coding_transcript_exon_variant	MODIFIER	LOC106558710	LOC106558710	transcript	XR_005358017.1	pseudogene	8	n.2257G>A		-1	-1	-1	-1	-1	-1	0
chr4	29138368	C	T	PASS	0/1	non_coding_transcript_exon_variant	MODIFIER	LOC106558710	LOC106558710	transcript	XR_005358020.1	pseudogene	8	n.2175G>A		-1	-1	-1	-1	-1	-1	0
chr4	29138368	C	T	PASS	0/1	non_coding_transcript_exon_variant	MODIFIER	LOC106558710	LOC106558710	transcript	XR_005358025.1	pseudogene	8	n.2245G>A		-1	-1	-1	-1	-1	-1	0
chr4	29138368	C	T	PASS	0/1	non_coding_transcript_exon_variant	MODIFIER	LOC106558710	LOC106558710	transcript	XR_005358026.1	pseudogene	9	n.2373G>A		-1	-1	-1	-1	-1	-1	0
chr4	29335637	G	A	PASS	0/1	intron_variant	MODIFIER	LOC119871628	LOC119871628	transcript	XR_005357591.1	pseudogene	1	n.233+460G>A		-1	-1	-1	-1	-1	-1	0
chr4	29668054	T	A	PASS	0/1	intron_variant	MODIFIER	ZMIZ1	ZMIZ1	transcript	XM_038534458.1	protein_coding	6	c.174+3320T>A		-1	-1	-1	-1	-1	-1	0
chr4	29668054	T	A	PASS	0/1	intron_variant	MODIFIER	ZMIZ1	ZMIZ1	transcript	XM_038534464.1	protein_coding	6	c.174+3320T>A		-1	-1	-1	-1	-1	-1	0
chr4	29668054	T	A	PASS	0/1	intron_variant	MODIFIER	ZMIZ1	ZMIZ1	transcript	XM_038534461.1	protein_coding	5	c.174+3320T>A		-1	-1	-1	-1	-1	-1	0
chr4	29668054	T	A	PASS	0/1	intron_variant	MODIFIER	ZMIZ1	ZMIZ1	transcript	XM_038534460.1	protein_coding	6	c.174+3320T>A		-1	-1	-1	-1	-1	-1	0
chr4	29668054	T	A	PASS	0/1	intron_variant	MODIFIER	ZMIZ1	ZMIZ1	transcript	XM_038534462.1	protein_coding	6	c.174+3320T>A		-1	-1	-1	-1	-1	-1	0
chr4	29668054	T	A	PASS	0/1	intron_variant	MODIFIER	ZMIZ1	ZMIZ1	transcript	XM_038534459.1	protein_coding	5	c.174+3320T>A		-1	-1	-1	-1	-1	-1	0
chr4	31619025	C	T	PASS	0/1	intron_variant	MODIFIER	NRG3	NRG3	transcript	XM_038534491.1	protein_coding	1	c.842-221315C>T		-1	-1	-1	-1	-1	-1	0
chr4	31619025	C	T	PASS	0/1	intron_variant	MODIFIER	NRG3	NRG3	transcript	XM_038534492.1	protein_coding	1	c.842-221315C>T		-1	-1	-1	-1	-1	-1	0
chr4	31619025	C	T	PASS	0/1	intron_variant	MODIFIER	NRG3	NRG3	transcript	XM_038534493.1	protein_coding	1	c.842-221315C>T		-1	-1	-1	-1	-1	-1	0
chr4	31619025	C	T	PASS	0/1	intron_variant	MODIFIER	NRG3	NRG3	transcript	XM_038534494.1	protein_coding	1	c.842-221315C>T		-1	-1	-1	-1	-1	-1	0
chr4	31619025	C	T	PASS	0/1	intron_variant	MODIFIER	NRG3	NRG3	transcript	XM_038534495.1	protein_coding	1	c.842-221315C>T		-1	-1	-1	-1	-1	-1	0
chr4	31619025	C	T	PASS	0/1	intron_variant	MODIFIER	NRG3	NRG3	transcript	XM_038534496.1	protein_coding	1	c.842-221315C>T		-1	-1	-1	-1	-1	-1	0
chr4	31619025	C	T	PASS	0/1	intron_variant	MODIFIER	NRG3	NRG3	transcript	XM_038534497.1	protein_coding	1	c.842-221315C>T		-1	-1	-1	-1	-1	-1	0
chr4	32499549	C	T	PASS	0/1	intergenic_region	MODIFIER	NRG3-LOC119871452	NRG3-LOC119871452	intergenic_region	NRG3_3-LOC119871452_3		-1	n.32499549C>T		-1	-1	-1	-1	-1	-1	0
chr4	32501757	C	G	PASS	0/1	intergenic_region	MODIFIER	NRG3-LOC119871452	NRG3-LOC119871452	intergenic_region	NRG3_3-LOC119871452_3		-1	n.32501757C>G		-1	-1	-1	-1	-1	-1	0
chr4	32676610	C	T	PASS	0/1	intergenic_region	MODIFIER	NRG3-LOC119871452	NRG3-LOC119871452	intergenic_region	NRG3_3-LOC119871452_3		-1	n.32676610C>T		-1	-1	-1	-1	-1	-1	0
chr4	32785592	G	A	PASS	0/1	upstream_gene_variant	MODIFIER	LOC100855666	LOC100855666	transcript	XM_038533735.1	protein_coding	-1	c.-1466C>T		-1	-1	-1	-1	-1	-1	1457
chr4	32785592	G	A	PASS	0/1	intergenic_region	MODIFIER	LOC100855666-LOC119871631	LOC100855666-LOC119871631	intergenic_region	LOC100855666_3-LOC119871631_3		-1	n.32785592G>A		-1	-1	-1	-1	-1	-1	0
chr4	33177940	A	C	PASS	0/1	intergenic_region	MODIFIER	LOC100855666-LOC119871631	LOC100855666-LOC119871631	intergenic_region	LOC100855666_3-LOC119871631_3		-1	n.33177940A>C		-1	-1	-1	-1	-1	-1	0
chr4	33373485	G	A	PASS	0/1	intragenic_variant	MODIFIER	LOC119871496	LOC119871496	gene_variant	LOC119871496_3		-1	n.33373485G>A		-1	-1	-1	-1	-1	-1	0
chr4	33373485	G	A	PASS	0/1	non_coding_transcript_exon_variant	MODIFIER	LOC102152378	LOC102152378	transcript	XR_005358076.1	pseudogene	4	n.1461C>T		-1	-1	-1	-1	-1	-1	0
chr4	33373485	G	A	PASS	0/1	non_coding_transcript_exon_variant	MODIFIER	LOC102152378	LOC102152378	transcript	XR_005358075.1	pseudogene	4	n.1124C>T		-1	-1	-1	-1	-1	-1	0
chr4	33504320	C	T	PASS	0/1	intron_variant	MODIFIER	CCSER2	CCSER2	transcript	XM_038534505.1	protein_coding	4	c.1609-2182C>T		-1	-1	-1	-1	-1	-1	0
chr4	33504320	C	T	PASS	0/1	intron_variant	MODIFIER	CCSER2	CCSER2	transcript	XM_038534512.1	protein_coding	4	c.1609-2182C>T		-1	-1	-1	-1	-1	-1	0
chr4	33504320	C	T	PASS	0/1	intron_variant	MODIFIER	CCSER2	CCSER2	transcript	XR_005358077.1	pseudogene	4	n.1847-2182C>T		-1	-1	-1	-1	-1	-1	0
chr4	33504320	C	T	PASS	0/1	intron_variant	MODIFIER	CCSER2	CCSER2	transcript	XM_038534506.1	protein_coding	4	c.1609-2182C>T		-1	-1	-1	-1	-1	-1	0
chr4	33504320	C	T	PASS	0/1	intron_variant	MODIFIER	CCSER2	CCSER2	transcript	XM_038534507.1	protein_coding	4	c.1609-2182C>T		-1	-1	-1	-1	-1	-1	0
chr4	33504320	C	T	PASS	0/1	intron_variant	MODIFIER	CCSER2	CCSER2	transcript	XM_038534508.1	protein_coding	4	c.1609-2182C>T		-1	-1	-1	-1	-1	-1	0
chr4	33504320	C	T	PASS	0/1	intron_variant	MODIFIER	CCSER2	CCSER2	transcript	XM_038534510.1	protein_coding	4	c.1609-2182C>T		-1	-1	-1	-1	-1	-1	0
chr4	33504320	C	T	PASS	0/1	intron_variant	MODIFIER	CCSER2	CCSER2	transcript	XM_038534509.1	protein_coding	4	c.1609-2182C>T		-1	-1	-1	-1	-1	-1	0
chr4	33504320	C	T	PASS	0/1	intron_variant	MODIFIER	CCSER2	CCSER2	transcript	XM_038534511.1	protein_coding	4	c.1609-2182C>T		-1	-1	-1	-1	-1	-1	0
chr4	33504320	C	T	PASS	0/1	intron_variant	MODIFIER	CCSER2	CCSER2	transcript	XR_005358079.1	pseudogene	4	n.1847-2182C>T		-1	-1	-1	-1	-1	-1	0
chr4	33504320	C	T	PASS	0/1	intron_variant	MODIFIER	CCSER2	CCSER2	transcript	XM_038534513.1	protein_coding	1	c.-48-2182C>T		-1	-1	-1	-1	-1	-1	0
chr4	33615470	T	TTTA	PASS	0/1	intergenic_region	MODIFIER	CCSER2-LOC119876168	CCSER2-LOC119876168	intergenic_region	CCSER2_3-LOC119876168		-1	n.33615470_33615471insTTA		-1	-1	-1	-1	-1	-1	0
chr4	34192274	G	T	PASS	0/1	intergenic_region	MODIFIER	LOC119871497-GRID1	LOC119871497-GRID1	intergenic_region	LOC119871497_3-GRID1_3		-1	n.34192274G>T		-1	-1	-1	-1	-1	-1	0
chr4	34402342	C	T	PASS	0/1	intron_variant	MODIFIER	GRID1	GRID1	transcript	XM_038534515.1	protein_coding	16	c.2658+4093G>A		-1	-1	-1	-1	-1	-1	0
chr4	34402342	C	T	PASS	0/1	intron_variant	MODIFIER	GRID1	GRID1	transcript	XM_038534517.1	protein_coding	14	c.2025+4093G>A		-1	-1	-1	-1	-1	-1	0
chr4	34402342	C	T	PASS	0/1	intron_variant	MODIFIER	GRID1	GRID1	transcript	XM_038534516.1	protein_coding	15	c.2601+4093G>A		-1	-1	-1	-1	-1	-1	0
chr4	34652846	G	A	PASS	0/1	intron_variant	MODIFIER	GRID1	GRID1	transcript	XM_038534515.1	protein_coding	4	c.727-9735C>T		-1	-1	-1	-1	-1	-1	0
chr4	34652846	G	A	PASS	0/1	intron_variant	MODIFIER	GRID1	GRID1	transcript	XM_038534517.1	protein_coding	2	c.94-9735C>T		-1	-1	-1	-1	-1	-1	0
chr4	34652846	G	A	PASS	0/1	intron_variant	MODIFIER	GRID1	GRID1	transcript	XM_038534516.1	protein_coding	4	c.727-9735C>T		-1	-1	-1	-1	-1	-1	0
[truncated: 14,248 more rows]
